# Supplementary material for: Cryptosporidium infection and associated factors among diarrheic children under five years of age in Eastern Ethiopia
Source: PLoS Negl Trop Dis. 2025 Aug 5;19(8):e0013386. doi: 10.1371/journal.pntd.0013386 (PMC12349710; doi:10.1371/journal.pntd.0013386)
Supplement: S1 Data — (XLSX) [file pntd.0013386.s003.xlsx]

## Sheet: Cryptosporidium Data
Study health center	Age of caregivers (years)	Sex of caregivers	Caregivers’ relation to child	Caregivers’ marital status	Caregivers’ educational status	Caregivers’ occupation	Caregivers’ zoonotic diseases knowledge	Number of rooms for living	Number of rooms for sleeping	Family size	Number of children under five years of age in the household	Histtory of diarrhea in the household	Contact with diarrheic individuals	Household owns livestock	Household owns pets	Neighbors had animals	Contact with animals	Treating household drinking water	Availability of Latrine	Types of latrines of household	Owner of latrine	Washing of hand after toilet use	Using of toilet paper/soft tissue	child sex	Age of child in month	Birth order of child	Exclusively breastfed	Duration of diarrhea before visiting health center	Child had fever	Washing hands after helping child defecate	Cleaning child after defecation	Washing hands before feeding child	Use of soap for hand washing	Months of data collection	LED-AP Cryptosporidium result	LoadofCryptosporidiuminthes
Lagahare	[26,35]	Female	Mother	Married	Grade 9-12	Housewife	No	1	1	[4,5]	1	No	No	No	No	No	No	No	Yes	Unimproved	Communal	Yes	No	Female	[13,24]	Second	Yes	≤3	Yes	Always	Always	Always	Yes	November	Negative	___
Shinile	[26,35]	Male	Father	Married	No formal education	Farmer	No	1	1	[4,5]	1	No	No	Yes	No	Yes	No	No	Yes	Improved	Private	Yes	Yes	Male	[25,36]	Second	Yes	≤3	Yes	Always	Always	Always	No	November	Negative	___
Goro	[26,35]	Female	Mother	Married	Diploma and above	Employer	No	2	1	[4,5]	≥2	No	No	Yes	No	No	No	Yes	Yes	Improved	Private	Yes	No	Female	[25,36]	Second	Yes	>3	Yes	Sometimes	Always	Sometimes	No	November	Negative	___
Shinile	<26	Male	Father	Not Married	Grade 5-8	Farmer	No	1	1	[4,5]	1	No	No	No	No	No	No	No	Yes	Unimproved	Private	Yes	Yes	Male	≤12	Second	Yes	≤3	Yes	Always	Always	Always	No	October	Positive	2+
Lagahare	>35	Female	Mother	Married	Grade 1-4	Housewife	Yes	1	1	[4,5]	≥2	Yes	Yes	No	No	No	No	Yes	Yes	Unimproved	Communal	Yes	No	Female	≤12	Third	Yes	≤3	No	Always	Always	Always	Yes	November	Negative	___
Gendakore	[26,35]	Female	Mother	Married	Grade 5-8	Employer	No	1	1	[4,5]	≥2	Yes	Yes	No	No	No	No	No	Yes	Improved	Private	Yes	No	Female	≤12	First	Yes	>3	Yes	Always	Always	Always	Yes	November	Positive	1+
Goro	[26,35]	Female	Mother	Married	Grade 1-4	Trader	No	1	1	[2,3]	1	No	No	Yes	Yes	No	No	No	Yes	Unimproved	Communal	Yes	No	Female	[13,24]	Second	Yes	>3	Yes	Always	Always	Always	No	November	Negative	___
Gendakore	[26,35]	Male	Father	Married	Grade 5-8	Trader	No	2	1	[4,5]	≥2	No	No	Yes	No	Yes	No	No	Yes	Unimproved	Private	Yes	Yes	Male	[13,24]	Second	Yes	≤3	Yes	Always	Always	Always	No	November	Negative	___
Lagahare	[26,35]	Female	Mother	Married	No formal education	Housewife	No	1	1	[4,5]	1	No	Yes	No	No	No	No	No	Yes	Improved	Private	Yes	No	Male	>36	First	Yes	>3	No	Always	Always	Always	Yes	November	Negative	___
Goro	>35	Male	Father	Married	Diploma and above	Employer	Yes	≥3	1	[2,3]	1	No	No	No	No	No	No	No	Yes	Unimproved	Private	Yes	No	Male	≤12	First	Yes	≤3	Yes	Always	Always	Always	Yes	November	Negative	___
Lagahare	[26,35]	Female	Mother	Married	No formal education	Farmer	No	2	1	[4,5]	1	No	No	Yes	Yes	No	No	No	Yes	Unimproved	Communal	No	No	Male	≤12	Third	No	>3	Yes	Sometimes	Sometimes	Sometimes	No	November	Negative	___
Gendakore	[26,35]	Female	Mother	Married	Grade 9-12	Farmer	Yes	2	1	[4,5]	1	No	No	No	Yes	No	Yes	No	Yes	Unimproved	Private	Yes	No	Female	[25,36]	Second	No	>3	Yes	Always	Always	Always	No	November	Negative	___
Goro	>35	Male	Father	Married	No formal education	Farmer	Yes	1	1	[4,5]	≥2	Yes	Yes	Yes	No	Yes	No	No	Yes	Improved	Communal	Yes	No	Female	[13,24]	Third	Yes	>3	Yes	Always	Always	Always	No	November	Negative	___
Gendakore	[26,35]	Female	Mother	Married	Grade 9-12	Housewife	No	1	1	[4,5]	≥2	Yes	Yes	No	No	No	No	No	Yes	Unimproved	Communal	Yes	No	Female	[13,24]	Third	No	≤3	Yes	Always	Always	Sometimes	No	November	Negative	___
Goro	[26,35]	Female	Mother	Married	Grade 1-4	Housewife	No	1	1	[4,5]	≥2	Yes	Yes	Yes	No	Yes	No	No	Yes	Improved	Communal	Yes	No	Male	≤12	Second	Yes	≤3	Yes	Always	Always	Always	No	November	Negative	___
Lagahare	<26	Female	Mother	Married	No formal education	Housewife	No	2	≤2	[4,5]	≥2	No	No	No	No	No	No	No	Yes	Unimproved	Communal	Yes	No	Male	≤12	Second	Yes	≤3	No	Always	Always	Always	Yes	November	Negative	___
Gendakore	[26,35]	Female	Mother	Married	Grade 5-8	Housewife	No	1	1	[4,5]	1	No	No	Yes	Yes	Yes	Yes	Yes	Yes	Unimproved	Private	No	Yes	Female	≤12	Second	No	≤3	Yes	Sometimes	Rarely	Always	No	November	Negative	___
Goro	[26,35]	Male	Father	Married	No formal education	Farmer	No	1	1	[4,5]	≥2	No	No	Yes	Yes	Yes	Yes	No	Yes	Unimproved	Communal	Yes	No	Female	≤12	Second	Yes	≤3	Yes	Always	Always	Always	No	November	Negative	___
Lagahare	[26,35]	Female	Mother	Married	Grade 9-12	Housewife	No	2	1	[4,5]	≥2	No	No	No	No	Yes	No	No	Yes	Unimproved	Communal	Yes	No	Male	[25,36]	Second	Yes	≤3	No	Always	Always	Always	No	November	Negative	___
Goro	[26,35]	Female	Mother	Not Married	Grade 5-8	Farmer	No	2	1	[4,5]	≥2	No	No	No	No	No	No	No	Yes	Improved	Private	Yes	No	Male	[13,24]	Third	Yes	≤3	Yes	Always	Always	Always	Yes	November	Negative	___
Lagahare	[26,35]	Female	Mother	Married	Grade 5-8	Housewife	No	1	1	[2,3]	1	No	No	No	No	No	No	No	Yes	Unimproved	Communal	No	No	Female	[13,24]	First	No	>3	Yes	Always	Always	Always	No	November	Positive	2+
Lagahare	<26	Female	Mother	Married	Grade 5-8	Trader	No	≥3	1	[4,5]	≥2	Yes	Yes	No	Yes	Yes	Yes	Yes	Yes	Unimproved	Private	Yes	Yes	Female	[13,24]	First	Yes	≤3	Yes	Always	Always	Always	Yes	November	Negative	___
Gendakore	[26,35]	Female	Mother	Married	Grade 5-8	Housewife	No	2	1	[4,5]	1	Yes	No	Yes	No	Yes	No	No	Yes	Unimproved	Private	Yes	Yes	Female	≤12	First	No	≤3	Yes	Always	Always	Always	Yes	November	Negative	___
Goro	[26,35]	Male	Father	Married	Grade 5-8	Trader	No	1	1	[4,5]	≥2	No	No	No	No	No	No	Yes	Yes	Unimproved	Communal	Yes	No	Male	>36	Second	Yes	>3	No	Always	Sometimes	Rarely	Yes	November	Negative	___
Gendakore	[26,35]	Female	Mother	Married	No formal education	Housewife	No	1	1	[2,3]	1	Yes	No	Yes	Yes	Yes	Yes	No	Yes	Unimproved	Communal	Yes	Yes	Male	[25,36]	First	Yes	≤3	No	Always	Always	Always	Yes	November	Negative	___
Goro	<26	Female	Mother	Married	No formal education	Housewife	No	1	1	[2,3]	1	No	No	Yes	Yes	No	No	No	Yes	Unimproved	Communal	Yes	No	Female	[25,36]	First	No	≤3	No	Always	Always	Always	Yes	November	Negative	___
Goro	<26	Female	Mother	Married	No formal education	Trader	No	1	1	[2,3]	1	No	No	No	Yes	No	No	Yes	Yes	Unimproved	Communal	Yes	No	Male	≤12	First	Yes	>3	Yes	Sometimes	Rarely	Sometimes	Yes	November	Negative	___
Gendakore	>35	Female	Mother	Married	Diploma and above	Employer	No	≥3	1	>5	1	No	No	No	No	No	No	No	Yes	Unimproved	Private	Yes	No	Female	>36	First	Yes	≤3	Yes	Always	Always	Always	Yes	November	Negative	___
Lagahare	[26,35]	Female	Mother	Married	Grade 9-12	Farmer	No	2	≤2	[4,5]	1	No	No	No	No	No	No	No	Yes	Unimproved	Communal	Yes	No	Male	[13,24]	Second	Yes	≤3	Yes	Always	Always	Always	Yes	November	Negative	___
Goro	[26,35]	Female	Guardian	Not Married	Diploma and above	Employer	No	≥3	≤2	[4,5]	1	No	No	No	No	No	No	No	Yes	Unimproved	Communal	Yes	No	Female	[13,24]	First	Yes	≤3	No	Always	Always	Always	Yes	November	Negative	___
Gendakore	[26,35]	Female	Mother	Married	Grade 5-8	Farmer	No	1	1	[4,5]	1	No	No	No	Yes	No	No	No	Yes	Unimproved	Private	No	No	Male	≤12	Second	No	≤3	Yes	Always	Sometimes	Sometimes	No	November	Negative	___
Lagahare	<26	Female	Mother	Married	Grade 9-12	Housewife	No	1	1	[4,5]	1	No	No	No	No	No	No	Yes	Yes	Unimproved	Private	Yes	No	Male	[25,36]	First	Yes	≤3	Yes	Always	Always	Always	No	November	Negative	___
Goro	[26,35]	Male	Father	Married	Diploma and above	Employer	No	2	1	[4,5]	≥2	Yes	Yes	No	No	No	No	Yes	Yes	Unimproved	Communal	Yes	No	Female	[13,24]	Second	Yes	>3	Yes	Always	Always	Always	Yes	November	Negative	___
Shinile	[26,35]	Female	Mother	Married	No formal education	Housewife	No	≥3	≤2	[4,5]	1	No	No	No	Yes	No	Yes	No	Yes	Unimproved	Communal	No	No	Male	[25,36]	Third	Yes	>3	Yes	Sometimes	Always	Always	No	November	Negative	___
Gendakore	[26,35]	Female	Mother	Married	Diploma and above	Employer	No	1	1	[2,3]	1	Yes	No	No	Yes	No	No	No	Yes	Unimproved	Private	Yes	Yes	Male	≤12	Second	Yes	≤3	No	Always	Rarely	Always	Yes	November	Negative	___
Lagahare	>35	Female	Mother	Married	No formal education	Housewife	No	1	1	[4,5]	≥2	Yes	Yes	Yes	No	No	No	Yes	Yes	Unimproved	Communal	No	No	Male	≤12	Third	Yes	≤3	Yes	Always	Rarely	Always	No	November	Positive	1+
Jelobelina	>35	Male	Father	Married	No formal education	Trader	No	2	1	>5	≥2	Yes	Yes	Yes	Yes	No	No	No	Yes	Unimproved	Communal	Yes	Yes	Male	>36	Third	Yes	≤3	Yes	Always	Always	Always	Yes	November	Negative	___
Melkajebdu	[26,35]	Female	Realtive	Married	No formal education	Farmer	No	1	1	>5	≥2	Yes	Yes	Yes	Yes	Yes	Yes	No	Yes	Unimproved	Communal	No	Yes	Male	[13,24]	Fourth and above	No	≤3	Yes	Always	Sometimes	Sometimes	No	November	Positive	3+
Goro	>35	Female	Mother	Married	No formal education	Farmer	No	1	1	[4,5]	≥2	No	No	Yes	No	No	Yes	No	Yes	Unimproved	Communal	Yes	No	Female	[13,24]	Third	No	≤3	Yes	Rarely	Rarely	Sometimes	Yes	November	Negative	___
Goro	[26,35]	Female	Mother	Married	Diploma and above	Employer	No	2	1	[4,5]	≥2	Yes	No	No	No	No	No	No	Yes	Unimproved	Private	Yes	No	Female	[13,24]	Third	Yes	≤3	Yes	Sometimes	Always	Always	Yes	November	Positive	2+
Lagahare	<26	Female	Mother	Married	Grade 5-8	Employer	No	1	1	[4,5]	≥2	Yes	Yes	No	No	No	No	No	Yes	Unimproved	Communal	Yes	No	Male	≤12	Third	Yes	>3	Yes	Always	Always	Always	Yes	November	Negative	___
Goro	[26,35]	Male	Father	Married	Grade 5-8	Employer	No	1	1	[2,3]	1	No	No	No	No	Yes	No	No	Yes	Unimproved	Communal	Yes	No	Female	[25,36]	First	Yes	>3	Yes	Rarely	Always	Sometimes	Yes	November	Negative	___
Lagahare	[26,35]	Female	Mother	Not Married	Grade 5-8	Housewife	No	2	1	[4,5]	≥2	Yes	Yes	Yes	Yes	No	No	No	Yes	Unimproved	Communal	Yes	Yes	Male	≤12	Second	Yes	≤3	Yes	Always	Always	Always	Yes	November	Negative	___
Shinile	>35	Male	Realtive	Not Married	No formal education	Housewife	No	2	1	>5	≥2	Yes	No	No	No	No	No	No	Yes	Unimproved	Private	Yes	No	Male	≤12	Fourth and above	No	≤3	Yes	Always	Always	Always	Yes	November	Negative	___
Gendakore	>35	Female	Mother	Married	Grade 9-12	Housewife	Yes	1	1	[2,3]	1	Yes	No	No	No	No	No	No	Yes	Unimproved	Private	Yes	No	Male	>36	First	No	≤3	Yes	Always	Sometimes	Sometimes	Yes	November	Negative	___
Lagahare	<26	Female	Mother	Married	No formal education	Housewife	No	2	1	[4,5]	1	No	No	Yes	No	No	No	No	Yes	Unimproved	Communal	No	No	Male	[13,24]	First	No	≤3	Yes	Always	Sometimes	Always	No	November	Negative	___
Jelobelina	[26,35]	Female	Guardian	Not Married	No formal education	Farmer	No	2	≤2	>5	≥2	No	No	Yes	No	Yes	No	No	Yes	Unimproved	Communal	Yes	Yes	Female	>36	Fourth and above	Yes	≤3	Yes	Always	Always	Always	Yes	November	Negative	___
Melkajebdu	[26,35]	Female	Mother	Married	No formal education	Farmer	No	1	1	[4,5]	≥2	Yes	Yes	No	Yes	Yes	No	No	Yes	Unimproved	Communal	No	Yes	Female	[13,24]	Third	No	≤3	Yes	Sometimes	Sometimes	Sometimes	No	November	Positive	3+
Lagahare	[26,35]	Female	Mother	Married	Grade 9-12	Employer	No	2	1	>5	1	No	No	Yes	Yes	Yes	No	No	Yes	Unimproved	Communal	Yes	Yes	Female	[13,24]	Second	No	>3	Yes	Sometimes	Sometimes	Always	Yes	October	Negative	___
Lagahare	>35	Female	Mother	Married	No formal education	Housewife	No	≥3	1	>5	1	No	No	Yes	No	No	No	No	Yes	Unimproved	Private	No	No	Female	>36	Third	Yes	≤3	No	Always	Always	Always	No	October	Negative	___
Lagahare	[26,35]	Female	Mother	Married	No formal education	Farmer	No	1	1	>5	1	Yes	Yes	Yes	No	No	No	No	Yes	Unimproved	Private	No	Yes	Female	≤12	Fourth and above	No	≤3	Yes	Sometimes	Sometimes	Sometimes	No	October	Positive	1+
Lagahare	<26	Female	Mother	Married	Grade 1-4	Housewife	No	1	1	[2,3]	1	No	No	No	No	No	No	No	Yes	Unimproved	Communal	No	No	Female	≤12	First	Yes	≤3	Yes	Always	Always	Always	No	October	Negative	___
Lagahare	<26	Female	Mother	Married	Grade 9-12	Farmer	No	2	≤2	[2,3]	1	No	No	No	No	No	No	No	Yes	Unimproved	Communal	No	No	Female	≤12	Second	Yes	>3	Yes	Always	Always	Always	No	October	Negative	___
Lagahare	[26,35]	Female	Mother	Married	No formal education	Farmer	No	1	1	>5	≥2	Yes	Yes	Yes	No	Yes	No	No	Yes	Unimproved	Private	No	No	Female	[13,24]	Fourth and above	No	>3	Yes	Sometimes	Sometimes	Sometimes	No	October	Positive	1+
Lagahare	<26	Female	Mother	Married	Grade 5-8	Housewife	No	≥3	≤2	[4,5]	1	No	No	No	No	No	No	Yes	Yes	Improved	Private	Yes	Yes	Female	≤12	Second	No	≤3	Yes	Always	Always	Always	Yes	October	Negative	___
Lagahare	<26	Female	Mother	Married	No formal education	Employer	No	2	1	>5	1	No	No	No	No	Yes	No	No	Yes	Unimproved	Communal	Yes	Yes	Male	≤12	Fourth and above	No	>3	Yes	Sometimes	Sometimes	Always	Yes	October	Negative	___
Melkajebdu	[26,35]	Female	Mother	Married	Grade 9-12	Trader	No	2	1	[4,5]	≥2	No	No	No	Yes	No	No	No	Yes	Improved	Private	Yes	No	Male	≤12	Second	Yes	≤3	Yes	Always	Always	Always	Yes	October	Positive	1+
Lagahare	<26	Female	Mother	Married	Grade 5-8	Housewife	No	1	1	[2,3]	1	No	No	No	No	No	No	No	Yes	Unimproved	Communal	No	No	Male	[13,24]	First	Yes	≤3	Yes	Always	Always	Always	No	October	Negative	___
Lagahare	<26	Female	Mother	Married	No formal education	Farmer	No	1	1	[2,3]	1	Yes	No	Yes	No	Yes	Yes	No	Yes	Unimproved	Communal	No	Yes	Female	≤12	First	Yes	≤3	Yes	Sometimes	Sometimes	Sometimes	No	October	Negative	___
Gendakore	[26,35]	Female	Mother	Married	Grade 9-12	Housewife	No	2	1	[2,3]	1	No	No	No	No	No	No	No	Yes	Unimproved	Private	Yes	No	Female	>36	First	Yes	≤3	Yes	Always	Sometimes	Sometimes	Yes	October	Negative	___
Lagahare	<26	Female	Mother	Married	Grade 9-12	Farmer	No	2	1	[4,5]	1	No	No	No	No	No	No	No	Yes	Unimproved	Private	Yes	No	Male	≤12	First	Yes	≤3	No	Always	Always	Always	Yes	October	Negative	___
Lagahare	[26,35]	Female	Mother	Married	Diploma and above	Employer	No	2	1	[2,3]	1	No	No	No	No	No	No	No	Yes	Unimproved	Communal	No	No	Female	>36	First	Yes	≤3	Yes	Always	Always	Always	No	October	Negative	___
Shinile	[26,35]	Female	Mother	Not Married	No formal education	Farmer	No	2	1	[2,3]	1	No	No	Yes	No	No	Yes	No	Yes	Unimproved	Private	Yes	Yes	Male	≤12	First	No	≤3	No	Sometimes	Always	Always	No	October	Negative	___
Lagahare	<26	Male	Father	Not Married	Grade 9-12	Housewife	No	2	1	[4,5]	1	No	No	No	No	No	No	No	Yes	Unimproved	Communal	No	No	Male	[13,24]	Second	Yes	≤3	No	Always	Always	Always	No	October	Negative	___
Melkajebdu	[26,35]	Female	Mother	Married	Diploma and above	Housewife	Yes	1	1	>5	≥2	No	No	No	No	No	No	Yes	Yes	Unimproved	Private	No	Yes	Female	≤12	Third	Yes	≤3	Yes	Always	Always	Always	Yes	October	Negative	___
Jelobelina	[26,35]	Female	Mother	Married	No formal education	Housewife	No	1	1	[4,5]	1	No	No	No	No	No	No	No	Yes	Unimproved	Communal	Yes	No	Male	[25,36]	Third	No	≤3	No	Always	Always	Always	No	October	Negative	___
Goro	[26,35]	Female	Mother	Married	Diploma and above	Employer	Yes	≥3	≤2	[2,3]	1	No	No	No	Yes	No	Yes	Yes	Yes	Unimproved	Communal	Yes	No	Male	[13,24]	Second	Yes	≤3	No	rarely	Rarely	Sometimes	Yes	October	Negative	___
Lagahare	[26,35]	Female	Mother	Married	No formal education	Housewife	No	1	1	>5	≥2	Yes	No	Yes	No	No	Yes	No	Yes	Unimproved	Communal	No	No	Female	≤12	Fourth and above	Yes	≤3	Yes	Always	Always	Always	No	October	Negative	___
Gendakore	<26	Female	Mother	Married	Grade 5-8	Trader	No	1	1	[2,3]	1	No	No	No	No	No	No	No	Yes	Unimproved	Communal	Yes	Yes	Female	≤12	First	No	≤3	No	Always	Always	Sometimes	No	October	Negative	___
Goro	[26,35]	Male	Father	Married	Grade 9-12	Employer	No	1	1	[2,3]	1	No	No	No	No	No	No	Yes	No			No	Yes	Female	≤12	First	Yes	≤3	No	rarely	Sometimes	Always	Yes	October	Negative	___
Lagahare	<26	Female	Mother	Married	Grade 1-4	Housewife	No	2	1	[2,3]	1	No	No	No	No	No	No	No	Yes	Unimproved	Communal	No	Yes	Male	≤12	First	Yes	>3	Yes	Always	Always	Always	No	October	Negative	___
Goro	[26,35]	Female	Mother	Married	Grade 9-12	Trader	No	1	1	[2,3]	1	No	No	No	No	No	No	No	No			No	No	Female	≤12	First	Yes	≤3	Yes	Always	Always	Sometimes	No	October	Negative	___
Goro	>35	Male	Father	Married	Diploma and above	Trader	No	1	1	[2,3]	1	No	No	No	No	No	No	No	Yes	Unimproved	Communal	Yes	No	Male	[13,24]	Second	Yes	>3	No	Always	Always	Always	No	October	Negative	___
Goro	<26	Female	Guardian	Not Married	Grade 5-8	Employer	No	1	1	[4,5]	1	No	No	No	Yes	No	Yes	No	Yes	Unimproved	Private	Yes	No	Male	≤12	First	Yes	>3	No	rarely	Always	Sometimes	Yes	October	Negative	___
Shinile	[26,35]	Female	Mother	Married	No formal education	Housewife	No	≥3	≤2	>5	≥2	Yes	Yes	No	Yes	No	No	No	Yes	Unimproved	Private	No	No	Male	[13,24]	Third	Yes	>3	Yes	Always	Always	Always	No	October	Negative	___
Lagahare	[26,35]	Male	Father	Married	Diploma and above	Employer	No	≥3	1	[2,3]	1	No	No	No	No	No	No	No	Yes	Unimproved	Communal	Yes	Yes	Male	[13,24]	Third	Yes	≤3	Yes	Always	Always	Always	Yes	October	Negative	___
Lagahare	<26	Female	Mother	Married	Grade 9-12	Housewife	No	1	1	>5	≥2	No	No	No	No	No	No	No	Yes	Unimproved	Communal	Yes	No	Female	≤12	Fourth and above	Yes	≤3	Yes	Always	Always	Always	No	October	Negative	___
Gendakore	[26,35]	Female	Mother	Married	Diploma and above	Employer	No	2	1	[2,3]	1	No	No	No	No	No	No	No	Yes	Unimproved	Communal	Yes	No	Female	≤12	First	No	≤3	Yes	Always	Always	Sometimes	No	October	Negative	___
Gendakore	[26,35]	Female	Mother	Not Married	Diploma and above	Employer	No	1	1	[2,3]	1	No	No	No	No	No	No	No	Yes	Unimproved	Communal	Yes	No	Female	≤12	Second	No	≤3	Yes	Always	Always	Sometimes	No	October	Negative	___
Jelobelina	<26	Female	Mother	Married	No formal education	Employer	No	2	≤2	[4,5]	1	No	No	Yes	No	Yes	No	No	Yes	Improved	Private	Yes	Yes	Female	≤12	Second	Yes	≤3	No	Always	Always	Always	Yes	October	Negative	___
Melkajebdu	>35	Male	Father	Married	Grade 1-4	Employer	No	≥3	≤2	[4,5]	1	No	No	No	No	No	No	No	Yes	Unimproved	Private	Yes	No	Male	≤12	Second	Yes	>3	No	Always	Always	Always	No	July	Negative	___
Goro	>35	Female	Mother	Married	No formal education	Housewife	No	2	1	[4,5]	≥2	No	No	No	No	No	No	No	Yes	Unimproved	Communal	Yes	No	Male	>36	Third	No	>3	No	Always	Rarely	Rarely	Yes	September	Negative	___
Lagahare	[26,35]	Female	Mother	Married	Grade 1-4	Housewife	No	2	1	>5	≥2	No	No	No	No	No	No	No	Yes	Unimproved	Private	No	Yes	Female	[25,36]	Fourth and above	Yes	≤3	Yes	Always	Always	Always	No	September	Negative	___
Gendakore	[26,35]	Female	Realtive	Not Married	Diploma and above	Employer	No	2	1	[4,5]	≥2	Yes	No	Yes	Yes	No	Yes	No	Yes	Unimproved	Communal	No	Yes	Female	[13,24]	Third	No	≤3	Yes	Always	Sometimes	Sometimes	No	September	Positive	3+
Goro	[26,35]	Male	Father	Married	Diploma and above	Employer	No	1	1	[2,3]	1	Yes	No	No	No	No	No	No	No			No	Yes	Female	≤12	First	No	>3	No	Always	Always	Always	Yes	September	Negative	___
Gendakore	<26	Female	Mother	Married	Grade 1-4	Housewife	No	1	1	[2,3]	1	No	No	No	No	Yes	No	No	Yes	Unimproved	Communal	No	No	Female	≤12	First	Yes	>3	Yes	Always	Always	Always	No	September	Negative	___
Lagahare	<26	Female	Mother	Married	Grade 5-8	Housewife	No	1	1	[4,5]	1	No	No	No	No	No	No	No	Yes	Unimproved	Communal	No	No	Male	[25,36]	First	Yes	>3	No	Always	Always	Always	No	September	Negative	___
Gendakore	[26,35]	Female	Mother	Married	Diploma and above	Housewife	No	2	1	[4,5]	1	No	No	No	No	No	No	No	Yes	Unimproved	Communal	Yes	No	Female	≤12	Second	No	≤3	Yes	Always	Always	Sometimes	Yes	September	Negative	___
Goro	[26,35]	Female	Mother	Married	No formal education	Employer	No	1	1	[2,3]	1	No	No	No	No	No	No	Yes	No			No	Yes	Male	[13,24]	Second	No	>3	No	Sometimes	Always	Always	No	September	Negative	___
Goro	[26,35]	Male	Father	Married	Diploma and above	Employer	No	1	1	[4,5]	1	No	Yes	No	No	Yes	No	No	Yes	Improved	Communal	Yes	Yes	Female	≤12	Second	Yes	>3	Yes	Always	Always	Always	No	September	Negative	___
Lagahare	[26,35]	Female	Mother	Married	Grade 1-4	Farmer	No	1	1	>5	≥2	Yes	Yes	No	No	No	No	No	Yes	Unimproved	Communal	No	No	Male	≤12	Fourth and above	No	>3	Yes	Rarely	Rarely	Always	No	September	Positive	3+
Lagahare	<26	Female	Mother	Married	Grade 5-8	Housewife	No	1	1	[2,3]	1	No	No	No	No	No	No	No	Yes	Unimproved	Communal	No	No	Male	≤12	First	Yes	>3	Yes	Always	Always	Always	No	September	Negative	___
Gendakore	>35	Female	Mother	Married	No formal education	Housewife	No	2	1	[4,5]	1	Yes	No	No	No	No	No	No	Yes	Unimproved	Communal	Yes	No	Female	[13,24]	Second	No	≤3	Yes	Always	Always	Sometimes	No	September	Negative	___
Gendakore	[26,35]	Female	Mother	Married	Grade 5-8	Farmer	No	2	1	[4,5]	1	No	No	Yes	Yes	No	Yes	No	Yes	Unimproved	Communal	Yes	No	Female	[25,36]	Second	No	≤3	Yes	Always	Always	Always	No	September	Negative	___
Goro	[26,35]	Female	Mother	Married	No formal education	Housewife	No	1	1	[2,3]	1	No	No	No	No	No	No	Yes	Yes	Unimproved	Communal	Yes	No	Female	≤12	First	Yes	>3	No	rarely	Sometimes	Rarely	Yes	September	Negative	___
Shinile	[26,35]	Female	Mother	Married	No formal education	Housewife	No	≥3	1	[4,5]	1	No	No	No	No	No	No	Yes	Yes	Improved	Private	Yes	No	Female	[13,24]	Third	No	≤3	Yes	Always	Always	Always	Yes	September	Negative	___
Lagahare	[26,35]	Female	Mother	Married	Grade 5-8	Housewife	No	1	1	[2,3]	1	No	No	No	No	No	No	Yes	Yes	Unimproved	Communal	No	No	Female	≤12	Fourth and above	Yes	≤3	Yes	Always	Always	Always	No	September	Negative	___
Gendakore	[26,35]	Female	Mother	Married	Diploma and above	Trader	No	≥3	≤2	[4,5]	1	No	No	No	Yes	No	Yes	No	Yes	Unimproved	Private	Yes	No	Female	≤12	First	No	≤3	No	Always	Always	Always	Yes	September	Positive	2+
Jelobelina	>35	Female	Mother	Married	Grade 1-4	Housewife	Yes	2	1	[4,5]	≥2	Yes	Yes	Yes	Yes	No	No	No	Yes	Unimproved	Private	Yes	No	Female	[25,36]	Second	Yes	≤3	No	Always	Always	Always	No	September	Negative	___
Melkajebdu	[26,35]	Female	Mother	Married	Grade 9-12	Farmer	No	1	1	[4,5]	1	No	No	No	Yes	No	No	No	Yes	Improved	Communal	Yes	No	Male	≤12	Second	Yes	≤3	No	Always	Always	Always	No	September	Negative	___
Goro	[26,35]	Female	Mother	Married	Grade 1-4	Trader	No	1	1	>5	≥2	Yes	Yes	No	No	No	No	No	Yes	Unimproved	Communal	No	Yes	Male	[13,24]	Fourth and above	No	>3	Yes	Rarely	Rarely	Rarely	No	September	Positive	2+
Gendakore	<26	Female	Mother	Married	Grade 9-12	Farmer	No	2	1	[2,3]	1	No	No	No	Yes	No	No	No	Yes	Unimproved	Communal	Yes	No	Male	[13,24]	First	Yes	≤3	Yes	Always	Always	Sometimes	No	September	Negative	___
Lagahare	[26,35]	Female	Mother	Married	No formal education	Housewife	No	2	1	>5	≥2	No	No	No	No	No	No	No	Yes	Unimproved	Communal	No	No	Female	>36	Fourth and above	No	≤3	Yes	Always	Always	Always	No	September	Negative	___
Shinile	[26,35]	Female	Mother	Married	No formal education	Housewife	No	2	1	[4,5]	1	No	No	No	No	No	No	No	Yes	Unimproved	Private	No	Yes	Female	[25,36]	Third	No	>3	Yes	Always	Always	Always	No	September	Negative	___
Shinile	[26,35]	Female	Mother	Married	No formal education	Housewife	No	≥3	1	>5	≥2	Yes	Yes	Yes	Yes	Yes	No	No	Yes	Unimproved	Private	Yes	Yes	Male	[13,24]	Fourth and above	Yes	>3	Yes	Always	Always	Always	No	September	Negative	___
Lagahare	[26,35]	Female	Mother	Married	No formal education	Farmer	No	1	1	[4,5]	≥2	No	No	Yes	No	No	Yes	No	Yes	Unimproved	Private	No	No	Female	[13,24]	Second	Yes	≤3	Yes	Always	Always	Always	No	September	Negative	___
Melkajebdu	[26,35]	Female	Mother	Married	Grade 1-4	Trader	No	≥3	1	[4,5]	≥2	No	No	Yes	Yes	No	Yes	No	Yes	Unimproved	Private	Yes	Yes	Male	≤12	Second	Yes	≤3	Yes	Always	Always	Always	Yes	September	Negative	___
Jelobelina	[26,35]	Female	Mother	Married	Grade 9-12	Trader	No	2	1	>5	≥2	Yes	No	Yes	Yes	Yes	Yes	No	Yes	Improved	Private	No	Yes	Male	[13,24]	Second	Yes	≤3	Yes	Sometimes	Rarely	Sometimes	No	September	Negative	___
Jelobelina	[26,35]	Female	Mother	Married	Grade 1-4	Housewife	No	1	1	[4,5]	1	No	No	No	No	No	No	No	Yes	Unimproved	Private	No	Yes	Male	[25,36]	Second	Yes	>3	No	Always	Always	Always	No	September	Positive	1+
Melkajebdu	<26	Female	Mother	Married	No formal education	Trader	Yes	≥3	1	>5	≥2	Yes	Yes	No	No	No	No	No	Yes	Improved	Private	Yes	No	Female	[13,24]	Fourth and above	Yes	≤3	Yes	Always	Always	Always	Yes	September	Negative	___
Lagahare	[26,35]	Female	Mother	Married	Grade 5-8	Housewife	No	1	1	[2,3]	1	No	No	No	No	No	No	No	Yes	Unimproved	Communal	No	No	Male	>36	Second	Yes	≤3	Yes	Always	Always	Always	No	September	Positive	2+
Lagahare	<26	Female	Mother	Married	Grade 5-8	Housewife	No	1	1	[4,5]	≥2	No	No	No	No	No	No	No	Yes	Unimproved	Communal	No	No	Female	[13,24]	Second	Yes	≤3	Yes	Always	Always	Always	No	September	Negative	___
Lagahare	[26,35]	Female	Mother	Married	No formal education	Housewife	No	1	1	[2,3]	1	No	No	No	No	No	No	No	Yes	Unimproved	Communal	No	No	Female	[13,24]	First	Yes	≤3	Yes	Always	Always	Always	No	September	Negative	___
Gendakore	[26,35]	Male	Father	Married	Grade 9-12	Employer	No	1	1	[4,5]	1	No	No	No	No	No	No	Yes	Yes	Improved	Private	Yes	No	Male	[13,24]	First	Yes	≤3	No	Always	Always	Always	No	September	Negative	___
Goro	[26,35]	Female	Mother	Married	Grade 5-8	Housewife	No	1	1	[4,5]	≥2	No	No	No	No	No	No	No	Yes	Unimproved	Communal	Yes	Yes	Male	[13,24]	Second	Yes	>3	No	Always	Always	Always	Yes	August	Negative	___
Gendakore	[26,35]	Female	Mother	Married	Diploma and above	Employer	No	≥3	1	[4,5]	1	No	No	No	No	No	No	No	Yes	Improved	Private	Yes	No	Male	≤12	Third	Yes	≤3	Yes	Always	Always	Sometimes	Yes	August	Negative	___
Lagahare	[26,35]	Male	Father	Married	Grade 5-8	Employer	No	2	1	>5	≥2	No	No	No	No	No	No	No	Yes	Unimproved	Private	No	No	Male	≤12	Fourth and above	Yes	≤3	Yes	Always	Always	Always	No	August	Negative	___
Lagahare	<26	Female	Mother	Married	No formal education	Trader	No	1	1	[4,5]	≥2	No	No	No	No	No	No	No	Yes	Unimproved	Communal	No	No	Male	[25,36]	Third	Yes	≤3	No	Always	Always	Always	No	August	Negative	___
Goro	[26,35]	Female	Mother	Married	Grade 9-12	Housewife	No	1	1	[4,5]	1	No	No	No	No	No	No	Yes	Yes	Unimproved	Communal	No	No	Male	[25,36]	Second	No	≤3	No	Always	Always	Always	No	August	Negative	___
Goro	[26,35]	Male	Father	Married	Grade 5-8	Trader	No	1	1	[2,3]	1	No	No	No	No	No	No	Yes	Yes	Unimproved	Communal	Yes	Yes	Female	≤12	First	Yes	>3	No	Sometimes	Always	Rarely	Yes	August	Negative	___
Goro	[26,35]	Male	Father	Married	Diploma and above	Employer	No	1	1	[4,5]	≥2	No	No	No	No	No	No	Yes	Yes	Unimproved	Communal	Yes	No	Female	≤12	Second	Yes	>3	Yes	Always	Always	Always	Yes	August	Negative	___
Gendakore	[26,35]	Female	Mother	Married	Diploma and above	Employer	No	1	1	[4,5]	1	No	Yes	No	No	No	No	No	Yes	Improved	Private	Yes	No	Male	≤12	First	Yes	≤3	Yes	Always	Always	Always	Yes	August	Negative	___
Gendakore	[26,35]	Female	Mother	Married	Diploma and above	Employer	No	2	1	[4,5]	1	No	No	No	No	No	No	No	Yes	Unimproved	Private	Yes	No	Male	[25,36]	Third	Yes	≤3	Yes	Always	Always	Always	Yes	August	Negative	___
Lagahare	<26	Female	Mother	Married	Grade 9-12	Housewife	No	1	1	[2,3]	1	No	No	No	No	Yes	No	No	Yes	Unimproved	Communal	No	No	Male	≤12	First	Yes	≤3	Yes	Always	Always	Always	No	August	Negative	___
Lagahare	[26,35]	Female	Mother	Married	No formal education	Farmer	No	1	1	[2,3]	1	No	No	Yes	No	No	Yes	No	Yes	Unimproved	Private	No	No	Male	≤12	First	Yes	≤3	Yes	Always	Always	Always	No	August	Negative	___
Goro	[26,35]	Female	Mother	Married	Grade 5-8	Housewife	No	1	1	[2,3]	1	No	No	No	No	No	No	No	Yes	Unimproved	Communal	Yes	No	Male	[13,24]	First	Yes	>3	No	Always	Always	Always	Yes	August	Negative	___
Gendakore	<26	Female	Mother	Married	Grade 5-8	Housewife	No	1	1	[2,3]	1	Yes	Yes	No	No	No	No	No	Yes	Unimproved	Communal	Yes	No	Female	[13,24]	First	No	≤3	Yes	Sometimes	Sometimes	Sometimes	No	August	Negative	___
Lagahare	[26,35]	Female	Mother	Married	Diploma and above	Housewife	No	2	1	>5	1	No	No	No	No	No	No	No	Yes	Unimproved	Communal	No	No	Male	≤12	Fourth and above	Yes	>3	Yes	Always	Always	Always	No	August	Negative	___
Goro	[26,35]	Male	Father	Married	Diploma and above	Employer	No	2	1	[2,3]	1	Yes	No	No	No	No	No	No	Yes	Unimproved	Communal	Yes	No	Male	[13,24]	First	Yes	>3	Yes	Always	Always	Always	Yes	August	Negative	___
Goro	[26,35]	Male	Father	Married	Grade 9-12	Employer	No	2	1	[2,3]	1	No	No	No	No	No	No	Yes	Yes	Unimproved	Private	Yes	No	Female	[13,24]	First	Yes	>3	Yes	Always	Always	Always	Yes	August	Negative	___
Gendakore	[26,35]	Female	Mother	Married	Grade 1-4	Housewife	No	2	≤2	[4,5]	≥2	No	No	No	No	No	No	No	Yes	Unimproved	Communal	No	Yes	Female	[25,36]	Third	Yes	≤3	Yes	Always	Always	Sometimes	No	August	Negative	___
Gendakore	[26,35]	Female	Mother	Married	Diploma and above	Housewife	No	1	1	[2,3]	1	No	No	No	Yes	No	Yes	No	Yes	Unimproved	Communal	Yes	No	Male	≤12	Second	Yes	≤3	No	Always	Always	Always	Yes	August	Negative	___
Shinile	[26,35]	Female	Mother	Married	No formal education	Farmer	No	2	1	[4,5]	1	No	No	No	No	Yes	No	No	Yes	Unimproved	Communal	Yes	No	Female	≤12	Third	Yes	>3	Yes	Always	Always	Always	No	August	Negative	___
Lagahare	[26,35]	Female	Mother	Married	No formal education	Farmer	No	1	1	>5	≥2	Yes	Yes	No	No	Yes	No	No	Yes	Unimproved	Communal	No	Yes	Female	≤12	Fourth and above	No	>3	Yes	Always	Always	Always	No	August	Positive	2+
Lagahare	<26	Female	Mother	Married	No formal education	Trader	No	1	1	>5	≥2	Yes	Yes	No	No	No	No	No	Yes	Unimproved	Communal	No	No	Female	>36	Second	No	>3	Yes	Sometimes	Always	Always	No	August	Positive	2+
Lagahare	<26	Female	Mother	Married	No formal education	Farmer	No	1	1	[4,5]	≥2	Yes	Yes	Yes	No	Yes	Yes	No	Yes	Unimproved	Communal	No	No	Female	[25,36]	Second	Yes	≤3	Yes	Always	Always	Always	No	August	Negative	___
Gendakore	[26,35]	Female	Mother	Married	Grade 9-12	Housewife	Yes	2	1	[4,5]	1	No	No	No	No	No	No	No	Yes	Unimproved	Private	Yes	No	Male	[25,36]	Third	No	≤3	Yes	Sometimes	Always	Always	Yes	August	Negative	___
Goro	[26,35]	Female	Mother	Married	Diploma and above	Housewife	No	2	1	[4,5]	≥2	Yes	Yes	No	No	No	No	No	Yes	Improved	Private	Yes	No	Male	[25,36]	Second	No	>3	No	Always	Always	Always	Yes	August	Negative	___
Jelobelina	[26,35]	Female	Mother	Married	Grade 5-8	Farmer	No	1	1	[4,5]	1	Yes	Yes	Yes	No	Yes	No	No	Yes	Unimproved	Communal	Yes	Yes	Female	≤12	First	No	>3	No	Always	Always	Always	Yes	August	Negative	___
Melkajebdu	[26,35]	Female	Mother	Married	No formal education	Housewife	No	2	1	[4,5]	≥2	Yes	Yes	No	No	Yes	No	No	Yes	Unimproved	Communal	Yes	No	Female	[13,24]	Third	Yes	>3	No	Always	Always	Always	Yes	August	Negative	___
Shinile	[26,35]	Female	Mother	Married	No formal education	Housewife	No	2	1	[4,5]	1	No	No	Yes	No	No	No	No	Yes	Unimproved	Communal	Yes	No	Female	>36	Fourth and above	No	>3	Yes	Always	Always	Always	Yes	August	Negative	___
Jelobelina	<26	Female	Mother	Married	Grade 1-4	Housewife	No	1	1	[4,5]	1	Yes	Yes	Yes	No	Yes	No	No	Yes	Unimproved	Private	Yes	No	Female	≤12	First	No	>3	No	Always	Always	Always	Yes	August	Negative	___
Melkajebdu	>35	Male	Realtive	Not Married	No formal education	Trader	No	1	1	[4,5]	≥2	No	No	No	No	No	No	No	Yes	Unimproved	Private	Yes	Yes	Female	≤12	First	Yes	≤3	No	Always	Always	Always	Yes	August	Negative	___
Lagahare	<26	Female	Mother	Married	Grade 5-8	Housewife	No	2	1	[4,5]	1	No	No	Yes	Yes	Yes	No	No	Yes	Unimproved	Private	Yes	Yes	Male	≤12	Third	Yes	≤3	Yes	Rarely	Sometimes	Always	Yes	August	Negative	___
Gendakore	>35	Male	Father	Married	Diploma and above	Employer	No	1	1	[4,5]	1	No	No	No	No	Yes	No	No	Yes	Unimproved	Communal	No	Yes	Male	[13,24]	First	No	>3	Yes	Sometimes	Sometimes	Sometimes	No	August	Negative	___
Goro	[26,35]	Female	Mother	Married	Diploma and above	Employer	No	1	1	[4,5]	1	No	No	No	No	No	No	Yes	Yes	Unimproved	Communal	Yes	Yes	Male	>36	Second	Yes	≤3	No	Always	Always	Always	Yes	August	Negative	___
Lagahare	<26	Female	Mother	Married	Grade 9-12	Farmer	No	1	1	[4,5]	1	No	No	Yes	No	No	Yes	Yes	Yes	Unimproved	Communal	Yes	Yes	Male	≤12	First	No	≤3	No	Sometimes	Always	Sometimes	No	August	Negative	___
Goro	[26,35]	Male	Father	Married	No formal education	Employer	No	2	1	[2,3]	1	No	No	No	No	No	No	No	Yes	Unimproved	Private	Yes	No	Male	[25,36]	Second	Yes	>3	No	rarely	Rarely	Rarely	Yes	August	Negative	___
Shinile	[26,35]	Male	Father	Married	No formal education	Farmer	No	2	1	[4,5]	1	No	No	Yes	No	No	No	No	Yes	Unimproved	Private	Yes	No	Male	[13,24]	Third	No	>3	Yes	Always	Always	Sometimes	Yes	August	Positive	2+
Gendakore	<26	Female	Mother	Married	No formal education	Housewife	No	1	1	[4,5]	≥2	No	No	No	No	No	No	No	Yes	Unimproved	Communal	Yes	No	Female	[25,36]	Second	Yes	>3	No	Always	Always	Always	Yes	August	Negative	___
Gendakore	[26,35]	Female	Mother	Not Married	Diploma and above	Farmer	No	2	1	[2,3]	1	No	No	Yes	Yes	No	Yes	No	Yes	Unimproved	Communal	Yes	No	Male	[13,24]	First	No	>3	Yes	Always	Always	Sometimes	No	August	Positive	3+
Jelobelina	[26,35]	Female	Mother	Married	Grade 1-4	Farmer	No	1	1	[4,5]	≥2	Yes	Yes	Yes	No	Yes	No	No	No			No	Yes	Female	[13,24]	Third	No	>3	Yes	Always	Rarely	Rarely	No	August	Positive	2+
Melkajebdu	[26,35]	Female	Mother	Married	Grade 5-8	Employer	Yes	≥3	1	>5	≥2	Yes	Yes	No	No	Yes	No	No	Yes	Improved	Private	Yes	No	Female	≤12	Fourth and above	Yes	≤3	Yes	Always	Always	Always	Yes	August	Negative	___
Lagahare	<26	Female	Mother	Married	No formal education	Farmer	No	1	1	[4,5]	≥2	No	No	Yes	No	No	No	No	Yes	Unimproved	Communal	No	No	Female	[25,36]	First	Yes	≤3	Yes	Sometimes	Rarely	Rarely	No	August	Negative	___
Gendakore	[26,35]	Male	Father	Married	Grade 9-12	Employer	No	1	1	[2,3]	≥2	No	No	No	No	No	No	Yes	Yes	Unimproved	Communal	Yes	No	Female	[25,36]	Second	Yes	>3	No	rarely	Sometimes	Rarely	Yes	August	Negative	___
Goro	[26,35]	Male	Father	Married	No formal education	Trader	No	1	1	[2,3]	1	No	No	No	No	No	No	Yes	Yes	Unimproved	Communal	Yes	No	Female	≤12	First	Yes	>3	No	Always	Sometimes	Rarely	Yes	August	Negative	___
Goro	[26,35]	Male	Father	Married	Diploma and above	Employer	No	1	1	[2,3]	1	No	No	No	No	No	No	No	Yes	Unimproved	Communal	Yes	Yes	Male	≤12	Second	Yes	>3	Yes	Always	Always	Always	Yes	August	Negative	___
Lagahare	[26,35]	Female	Mother	Married	Grade 5-8	Farmer	No	1	1	[2,3]	1	No	No	Yes	No	No	Yes	No	Yes	Unimproved	Communal	Yes	No	Female	>36	First	Yes	≤3	No	Always	Always	Always	Yes	August	Negative	___
Gendakore	[26,35]	Female	Mother	Married	Diploma and above	Farmer	No	1	1	[4,5]	1	No	No	No	No	Yes	No	No	Yes	Unimproved	Communal	Yes	No	Female	>36	Second	Yes	≤3	Yes	Always	Always	Always	No	August	Negative	___
Lagahare	[26,35]	Female	Mother	Married	No formal education	Trader	No	2	1	>5	≥2	No	No	No	No	No	No	No	Yes	Unimproved	Private	No	No	Female	[13,24]	Fourth and above	Yes	≤3	Yes	Always	Rarely	Sometimes	No	August	Negative	___
Goro	[26,35]	Female	Mother	Married	Grade 1-4	Farmer	No	1	1	[2,3]	1	No	No	No	No	No	No	Yes	Yes	Unimproved	Communal	Yes	No	Female	[13,24]	Second	No	>3	Yes	Rarely	Sometimes	Rarely	Yes	August	Negative	___
Gendakore	[26,35]	Female	Mother	Married	Diploma and above	Housewife	No	≥3	1	[2,3]	≥2	Yes	Yes	Yes	Yes	No	No	Yes	Yes	Improved	Private	No	Yes	Female	>36	First	No	≤3	No	Always	Always	Always	No	August	Negative	___
Lagahare	>35	Female	Mother	Married	No formal education	Employer	No	1	1	>5	≥2	No	No	No	No	No	No	No	Yes	Unimproved	Communal	No	No	Female	≤12	Fourth and above	Yes	≤3	Yes	Rarely	Rarely	Sometimes	No	August	Negative	___
Goro	[26,35]	Female	Mother	Married	No formal education	Housewife	No	1	1	[2,3]	≥2	No	No	No	No	No	No	No	Yes	Unimproved	Communal	Yes	No	Female	[13,24]	Second	No	>3	Yes	Sometimes	Rarely	Rarely	Yes	August	Negative	___
Gendakore	[26,35]	Female	Mother	Married	Grade 5-8	Farmer	No	2	≤2	[4,5]	≥2	Yes	Yes	Yes	Yes	No	Yes	No	Yes	Unimproved	Communal	Yes	Yes	Female	[13,24]	Third	No	≤3	No	Always	Always	Always	No	August	Negative	___
Shinile	[26,35]	Female	Mother	Married	No formal education	Housewife	No	1	1	>5	≥2	Yes	Yes	Yes	No	No	No	No	Yes	Unimproved	Private	Yes	No	Male	[25,36]	Third	Yes	≤3	Yes	Always	Always	Always	No	August	Negative	___
Jelobelina	<26	Female	Mother	Married	Grade 5-8	Trader	No	≥3	≤2	>5	≥2	No	No	No	No	No	No	No	Yes	Unimproved	Private	Yes	Yes	Female	≤12	Second	Yes	≤3	Yes	Always	Always	Always	Yes	August	Positive	3+
Melkajebdu	<26	Female	Mother	Married	Grade 5-8	Housewife	No	1	1	>5	≥2	No	No	No	No	No	No	No	Yes	Unimproved	Communal	Yes	No	Female	[13,24]	Fourth and above	Yes	>3	No	Always	Always	Always	No	August	Negative	___
Lagahare	[26,35]	Female	Mother	Married	No formal education	Housewife	No	1	1	>5	1	No	No	Yes	No	No	No	No	Yes	Unimproved	Private	No	No	Male	≤12	First	Yes	>3	Yes	Rarely	Always	Sometimes	No	August	Negative	___
Gendakore	[26,35]	Female	Mother	Not Married	Grade 9-12	Housewife	No	1	1	[2,3]	1	Yes	Yes	No	No	No	No	No	Yes	Unimproved	Communal	No	Yes	Female	≤12	First	Yes	≤3	No	Always	Always	Always	No	August	Negative	___
Lagahare	[26,35]	Female	Mother	Married	Grade 9-12	Housewife	No	1	1	[4,5]	1	No	No	No	No	No	No	No	Yes	Unimproved	Communal	Yes	No	Male	≤12	Second	Yes	≤3	Yes	Sometimes	Always	Sometimes	Yes	August	Negative	___
Goro	>35	Male	Father	Married	Diploma and above	Employer	Yes	2	1	[4,5]	1	No	No	No	No	No	No	No	Yes	Unimproved	Communal	Yes	No	Female	[25,36]	Third	Yes	>3	Yes	Always	Always	Always	Yes	August	Negative	___
Shinile	[26,35]	Female	Mother	Married	No formal education	Housewife	No	2	1	>5	≥2	Yes	No	Yes	No	Yes	Yes	No	No			Yes	Yes	Male	≤12	Fourth and above	Yes	≤3	No	Always	Always	Always	Yes	August	Negative	___
Gendakore	[26,35]	Female	Mother	Married	No formal education	Farmer	No	≥3	1	[4,5]	≥2	Yes	Yes	No	Yes	No	No	Yes	Yes	Unimproved	Private	Yes	No	Male	≤12	Second	Yes	≤3	Yes	Always	Always	Always	No	August	Negative	___
Jelobelina	[26,35]	Female	Mother	Married	No formal education	Farmer	No	1	1	[4,5]	1	No	No	Yes	No	Yes	No	No	Yes	Improved	Communal	Yes	Yes	Male	[13,24]	Second	Yes	≤3	Yes	Always	Always	Always	Yes	August	Negative	___
Melkajebdu	>35	Male	Father	Married	Grade 9-12	Employer	No	1	1	[2,3]	1	No	No	No	No	No	No	No	Yes	Unimproved	Communal	Yes	Yes	Male	≤12	Second	Yes	>3	No	Always	Always	Always	Yes	August	Positive	2+
Gendakore	[26,35]	Female	Mother	Married	Grade 9-12	Housewife	No	1	1	[4,5]	≥2	Yes	Yes	No	No	No	No	No	Yes	Unimproved	Communal	Yes	No	Male	[13,24]	Second	No	≤3	No	Always	Always	Sometimes	No	August	Positive	2+
Shinile	[26,35]	Male	Father	Married	No formal education	Housewife	No	2	1	>5	≥2	No	No	Yes	No	No	No	No	No			No	Yes	Female	[13,24]	Second	Yes	>3	No	Sometimes	Sometimes	Sometimes	No	August	Negative	___
Jelobelina	<26	Male	Father	Married	Grade 1-4	Employer	No	≥3	≤2	>5	≥2	Yes	No	No	No	No	No	No	Yes	Unimproved	Private	Yes	Yes	Male	≤12	Second	Yes	≤3	Yes	Always	Always	Always	Yes	August	Positive	2+
Melkajebdu	[26,35]	Female	Mother	Married	Diploma and above	Employer	No	1	1	[4,5]	1	No	No	No	No	No	No	No	Yes	Unimproved	Communal	Yes	No	Male	>36	First	Yes	≤3	No	Always	Always	Always	Yes	August	Negative	___
Lagahare	<26	Female	Mother	Married	No formal education	Housewife	No	1	1	[2,3]	1	Yes	Yes	No	No	No	No	No	Yes	Unimproved	Private	No	No	Male	≤12	First	Yes	>3	Yes	Sometimes	Sometimes	Always	No	August	Positive	1+
Lagahare	<26	Female	Mother	Married	Grade 5-8	Housewife	No	2	1	[2,3]	1	No	No	No	No	No	No	No	Yes	Unimproved	Private	No	No	Female	[13,24]	First	Yes	≤3	Yes	Always	Always	Sometimes	No	August	Negative	___
Goro	[26,35]	Male	Father	Married	No formal education	Employer	No	1	1	[2,3]	1	No	No	No	Yes	No	No	Yes	Yes	Unimproved	Communal	Yes	Yes	Male	≤12	First	Yes	>3	No	Always	Sometimes	Sometimes	Yes	August	Negative	___
Gendakore	[26,35]	Female	Mother	Married	Diploma and above	Employer	No	1	1	[4,5]	≥2	No	No	No	No	No	No	No	Yes	Unimproved	Communal	Yes	No	Male	≤12	Second	No	≤3	Yes	Sometimes	Always	Always	No	August	Negative	___
Melkajebdu	<26	Female	Mother	Married	No formal education	Farmer	No	≥3	1	>5	≥2	Yes	Yes	Yes	Yes	No	Yes	No	Yes	Improved	Private	Yes	No	Male	≤12	Fourth and above	No	≤3	Yes	Always	Always	Always	Yes	August	Negative	___
Shinile	[26,35]	Female	Mother	Married	No formal education	Farmer	No	1	1	[4,5]	1	No	No	No	Yes	No	No	No	Yes	Unimproved	Communal	Yes	No	Female	[25,36]	Second	Yes	≤3	No	Always	Always	Always	Yes	August	Negative	___
Gendakore	[26,35]	Female	Mother	Married	Grade 5-8	Trader	No	1	1	[2,3]	1	No	No	No	Yes	No	Yes	No	Yes	Unimproved	Communal	Yes	No	Female	≤12	Second	No	≤3	Yes	Always	Always	Always	Yes	August	Negative	___
Jelobelina	[26,35]	Female	Mother	Married	Grade 1-4	Trader	No	1	1	[4,5]	1	No	No	No	No	No	No	No	Yes	Unimproved	Communal	Yes	No	Female	[13,24]	First	No	≤3	Yes	Always	Always	Always	No	August	Negative	___
Goro	>35	Female	Mother	Married	No formal education	Farmer	No	1	1	[4,5]	≥2	No	No	Yes	No	No	Yes	Yes	Yes	Unimproved	Communal	Yes	No	Female	≤12	Third	Yes	>3	No	Always	Always	Always	Yes	August	Negative	___
Lagahare	[26,35]	Female	Mother	Married	Grade 1-4	Housewife	No	1	1	>5	1	No	No	No	No	No	No	No	No			No	Yes	Male	>36	Fourth and above	Yes	≤3	Yes	Rarely	Sometimes	Sometimes	No	August	Negative	___
Goro	[26,35]	Male	Father	Married	No formal education	Farmer	No	1	1	>5	≥2	Yes	Yes	No	No	No	Yes	No	Yes	Unimproved	Communal	No	Yes	Male	[13,24]	Fourth and above	No	>3	Yes	Rarely	Sometimes	Rarely	No	August	Positive	2+
Lagahare	[26,35]	Male	Father	Married	Diploma and above	Employer	No	2	1	[2,3]	1	No	No	No	No	No	No	No	Yes	Unimproved	Communal	No	No	Male	≤12	First	Yes	≤3	Yes	Always	Always	Sometimes	No	August	Negative	___
Goro	[26,35]	Female	Mother	Married	Grade 5-8	Housewife	No	1	1	[2,3]	1	No	No	No	Yes	No	No	No	Yes	Unimproved	Communal	Yes	No	Male	≤12	First	Yes	>3	Yes	Sometimes	Rarely	Sometimes	Yes	August	Negative	___
Lagahare	[26,35]	Female	Mother	Married	Grade 5-8	Trader	No	≥3	1	[2,3]	1	No	No	No	Yes	No	Yes	No	Yes	Unimproved	Communal	Yes	Yes	Male	≤12	Second	No	≤3	Yes	Always	Always	Always	Yes	August	Negative	___
Goro	[26,35]	Female	Mother	Married	Grade 1-4	Housewife	No	2	1	[4,5]	≥2	No	No	No	No	No	No	No	No			Yes	Yes	Male	≤12	Second	Yes	>3	Yes	Always	Always	Always	Yes	August	Positive	3+
Lagahare	[26,35]	Female	Mother	Married	Grade 1-4	Housewife	No	2	≤2	>5	≥2	Yes	Yes	No	No	No	No	No	Yes	Unimproved	Private	No	No	Female	≤12	Fourth and above	Yes	>3	Yes	Sometimes	Always	Sometimes	No	August	Negative	___
Shinile	<26	Female	Mother	Married	No formal education	Farmer	No	≥3	1	>5	≥2	Yes	Yes	Yes	Yes	No	Yes	No	Yes	Improved	Private	Yes	No	Male	≤12	Fourth and above	No	≤3	Yes	Always	Always	Always	Yes	August	Negative	___
Jelobelina	[26,35]	Female	Mother	Married	No formal education	Farmer	No	1	1	[4,5]	≥2	Yes	Yes	Yes	No	Yes	No	No	Yes	Improved	Private	Yes	Yes	Female	[25,36]	Third	Yes	≤3	Yes	Always	Always	Always	No	August	Negative	___
Gendakore	<26	Male	Father	Married	Grade 5-8	Employer	Yes	2	1	[4,5]	≥2	No	No	No	Yes	Yes	No	No	Yes	Unimproved	Private	Yes	No	Male	[13,24]	First	Yes	≤3	Yes	Always	Always	Always	No	August	Negative	___
Melkajebdu	[26,35]	Female	Mother	Married	No formal education	Housewife	No	≥3	1	>5	1	No	No	No	Yes	No	No	No	Yes	Unimproved	Communal	Yes	Yes	Female	>36	Third	Yes	≤3	Yes	Always	Always	Rarely	No	August	Negative	___
Goro	[26,35]	Male	Father	Married	Grade 9-12	Employer	No	1	1	[4,5]	1	No	No	No	Yes	No	No	Yes	Yes	Unimproved	Private	Yes	Yes	Female	[25,36]	Second	Yes	>3	No	rarely	Sometimes	Sometimes	Yes	August	Negative	___
Goro	[26,35]	Male	Father	Married	Diploma and above	Employer	No	1	1	[2,3]	1	Yes	No	No	No	Yes	No	Yes	Yes	Unimproved	Communal	Yes	No	Female	[25,36]	First	Yes	≤3	Yes	Sometimes	Sometimes	Rarely	Yes	August	Negative	___
Lagahare	[26,35]	Female	Mother	Married	No formal education	Trader	No	1	1	>5	1	No	Yes	No	No	Yes	No	No	Yes	Unimproved	Private	Yes	No	Female	[25,36]	Fourth and above	Yes	>3	Yes	Always	Always	Sometimes	Yes	August	Negative	___
Gendakore	[26,35]	Female	Mother	Married	Diploma and above	Farmer	No	1	1	[2,3]	≥2	Yes	No	No	Yes	No	Yes	Yes	Yes	Unimproved	Communal	Yes	No	Male	≤12	Second	Yes	>3	No	Always	Always	Always	Yes	August	Negative	___
Gendakore	[26,35]	Female	Mother	Married	Grade 5-8	Housewife	No	2	1	[2,3]	1	No	No	Yes	Yes	No	Yes	No	Yes	Unimproved	Private	No	Yes	Male	≤12	First	Yes	>3	No	rarely	Sometimes	Sometimes	No	August	Negative	___
Lagahare	[26,35]	Female	Mother	Married	Diploma and above	Employer	No	2	1	[4,5]	≥2	Yes	Yes	No	No	No	No	No	Yes	Improved	Private	Yes	No	Male	>36	Second	Yes	≤3	No	Always	Always	Always	No	August	Negative	___
Goro	[26,35]	Female	Mother	Married	No formal education	Housewife	Yes	1	1	[2,3]	1	No	No	No	No	Yes	No	Yes	Yes	Unimproved	Communal	Yes	No	Female	≤12	First	Yes	≤3	Yes	Rarely	Sometimes	Rarely	Yes	August	Negative	___
Lagahare	<26	Male	Father	Married	No formal education	Employer	No	1	1	[2,3]	1	No	No	Yes	No	Yes	No	No	Yes	Unimproved	Private	No	No	Male	[13,24]	First	Yes	>3	Yes	Always	Always	Always	No	August	Negative	___
Shinile	[26,35]	Female	Mother	Married	No formal education	Housewife	Yes	1	1	>5	1	No	No	No	No	Yes	No	No	Yes	Improved	Private	Yes	No	Male	≤12	Third	Yes	≤3	Yes	Always	Always	Always	Yes	July	Negative	___
Gendakore	[26,35]	Female	Mother	Married	Grade 5-8	Employer	Yes	2	≤2	[4,5]	1	No	No	No	Yes	No	No	No	Yes	Unimproved	Private	Yes	No	Male	≤12	Third	No	>3	Yes	Always	Always	Always	Yes	July	Negative	___
Jelobelina	>35	Male	Father	Married	No formal education	Farmer	No	2	≤2	[4,5]	≥2	Yes	Yes	Yes	Yes	No	No	No	Yes	Unimproved	Communal	No	Yes	Female	>36	Second	Yes	≤3	Yes	Always	Always	Always	No	August	Positive	1+
Melkajebdu	[26,35]	Female	Mother	Married	Grade 9-12	Farmer	No	2	≤2	[4,5]	≥2	No	No	No	No	No	No	No	Yes	Unimproved	Communal	Yes	No	Male	≤12	First	Yes	≤3	No	Always	Always	Always	Yes	July	Negative	___
Goro	[26,35]	Male	Father	Married	Diploma and above	Employer	Yes	2	1	[4,5]	1	No	No	No	No	No	No	Yes	Yes	Improved	Private	Yes	Yes	Female	>36	Second	No	>3	No	rarely	Sometimes	Sometimes	Yes	July	Negative	___
Lagahare	<26	Female	Mother	Married	Diploma and above	Employer	No	2	1	[4,5]	1	No	No	No	No	No	No	No	No			No	Yes	Male	[13,24]	Fourth and above	Yes	≤3	Yes	Rarely	Sometimes	Rarely	No	July	Negative	___
Gendakore	>35	Female	Realtive	Married	Grade 9-12	Housewife	Yes	2	1	[4,5]	≥2	No	No	No	No	No	No	Yes	Yes	Unimproved	Private	Yes	Yes	Female	≤12	First	No	≤3	No	Always	Sometimes	Always	Yes	July	Negative	___
Shinile	>35	Female	Mother	Married	No formal education	Housewife	No	1	1	[4,5]	≥2	Yes	Yes	No	No	No	No	No	Yes	Unimproved	Communal	Yes	No	Female	[13,24]	Third	Yes	≤3	No	Always	Always	Always	Yes	July	Negative	___
Jelobelina	<26	Male	Father	Married	Grade 5-8	Farmer	No	1	1	[4,5]	≥2	Yes	No	Yes	No	Yes	No	No	Yes	Unimproved	Communal	Yes	No	Male	[13,24]	Third	Yes	≤3	Yes	Always	Always	Always	No	July	Negative	___
Melkajebdu	[26,35]	Male	Father	Married	Diploma and above	Employer	No	2	1	[4,5]	1	No	No	No	No	No	No	No	Yes	Unimproved	Private	Yes	Yes	Female	[25,36]	Second	Yes	≤3	No	Always	Always	Always	Yes	July	Negative	___
Goro	[26,35]	Female	Mother	Married	Grade 9-12	Housewife	Yes	≥3	≤2	[2,3]	1	No	No	No	No	No	No	Yes	Yes	Unimproved	Communal	Yes	Yes	Male	[13,24]	First	Yes	>3	No	Sometimes	Sometimes	Rarely	Yes	July	Negative	___
Gendakore	[26,35]	Male	Father	Married	No formal education	Employer	No	1	1	>5	1	No	No	No	No	No	No	No	Yes	Unimproved	Communal	No	Yes	Male	>36	First	No	≤3	No	Sometimes	Sometimes	Always	No	July	Negative	___
Goro	[26,35]	Male	Father	Married	No formal education	Farmer	No	1	1	[4,5]	≥2	Yes	Yes	Yes	Yes	No	Yes	No	Yes	Unimproved	Private	No	Yes	Male	≤12	Third	No	>3	Yes	Sometimes	Sometimes	Sometimes	No	July	Positive	3+
Lagahare	[26,35]	Female	Mother	Married	No formal education	Housewife	No	2	1	>5	≥2	No	Yes	No	No	No	No	No	Yes	Unimproved	Private	No	No	Female	≤12	Fourth and above	Yes	≤3	Yes	Always	Always	Always	No	July	Negative	___
Lagahare	<26	Female	Mother	Married	Grade 1-4	Farmer	No	1	1	>5	≥2	Yes	Yes	No	No	No	No	No	Yes	Unimproved	Communal	No	Yes	Male	≤12	Fourth and above	No	>3	Yes	Sometimes	Rarely	Rarely	No	July	Positive	3+
Gendakore	[26,35]	Female	Mother	Married	Grade 1-4	Housewife	No	2	1	>5	≥2	No	Yes	No	No	No	No	No	Yes	Unimproved	Communal	No	Yes	Female	≤12	Third	No	≤3	Yes	Sometimes	Sometimes	Always	No	July	Negative	___
Shinile	[26,35]	Female	Mother	Married	No formal education	Housewife	No	1	1	[2,3]	1	No	No	No	No	No	No	No	Yes	Improved	Communal	Yes	Yes	Female	≤12	First	Yes	≤3	Yes	Always	Always	Always	Yes	July	Negative	___
Jelobelina	[26,35]	Female	Mother	Married	Grade 9-12	Employer	No	2	1	[4,5]	≥2	Yes	Yes	No	No	No	No	Yes	Yes	Unimproved	Communal	Yes	No	Male	[13,24]	Second	No	>3	Yes	Always	Always	Always	Yes	July	Negative	___
Melkajebdu	<26	Female	Mother	Not Married	Grade 1-4	Employer	No	1	1	[2,3]	1	No	No	Yes	No	Yes	No	No	Yes	Unimproved	Private	Yes	No	Male	[13,24]	First	Yes	≤3	Yes	Always	Always	Always	Yes	July	Negative	___
Goro	[26,35]	Male	Father	Married	Diploma and above	Trader	No	1	1	[2,3]	1	No	No	No	No	No	No	Yes	Yes	Unimproved	Communal	Yes	Yes	Female	[13,24]	First	No	>3	Yes	Always	Always	Always	Yes	July	Negative	___
Lagahare	[26,35]	Female	Mother	Married	Grade 5-8	Housewife	No	2	1	[4,5]	1	No	No	No	Yes	No	No	Yes	Yes	Unimproved	Communal	Yes	Yes	Male	≤12	First	Yes	≤3	No	Sometimes	Always	Always	Yes	July	Negative	___
Gendakore	<26	Female	Mother	Married	Grade 9-12	Housewife	No	2	1	[2,3]	1	No	No	No	No	No	No	No	Yes	Unimproved	Private	Yes	Yes	Female	[13,24]	Fourth and above	Yes	≤3	Yes	Sometimes	Sometimes	Always	Yes	July	Negative	___
Goro	[26,35]	Male	Father	Married	Diploma and above	Employer	No	1	1	[4,5]	1	Yes	No	No	No	No	No	Yes	Yes	Unimproved	Communal	Yes	Yes	Male	[13,24]	Second	Yes	>3	Yes	Always	Always	Always	Yes	July	Negative	___
Lagahare	<26	Female	Mother	Married	No formal education	Housewife	No	1	1	>5	≥2	Yes	Yes	No	No	No	No	No	Yes	Unimproved	Communal	No	No	Female	≤12	Third	Yes	≤3	Yes	Sometimes	Always	Always	No	July	Positive	3+
Gendakore	[26,35]	Female	Mother	Married	No formal education	Trader	No	1	1	[4,5]	1	Yes	Yes	No	Yes	No	No	No	Yes	Unimproved	Communal	No	Yes	Male	≤12	Third	No	≤3	Yes	Sometimes	Sometimes	Sometimes	No	July	Positive	3+
Shinile	[26,35]	Female	Mother	Married	No formal education	Farmer	No	2	1	[4,5]	≥2	Yes	Yes	Yes	No	No	No	No	Yes	Improved	Private	Yes	Yes	Male	≤12	Second	Yes	≤3	Yes	Always	Always	Always	Yes	July	Negative	___
Goro	[26,35]	Female	Mother	Married	No formal education	Housewife	No	1	1	[2,3]	1	No	No	No	Yes	No	No	No	No			Yes	No	Female	[13,24]	First	Yes	>3	No	Always	Always	Always	Yes	July	Positive	2+
Lagahare	<26	Female	Mother	Married	Grade 1-4	Housewife	No	1	1	[2,3]	1	No	No	No	No	No	No	No	Yes	Unimproved	Communal	No	No	Male	≤12	First	Yes	≤3	Yes	Sometimes	Always	Always	No	July	Negative	___
Shinile	[26,35]	Female	Mother	Married	No formal education	Housewife	No	1	1	[4,5]	1	No	No	No	No	No	No	No	Yes	Unimproved	Communal	Yes	No	Female	>36	Third	No	≤3	No	Always	Always	Always	Yes	July	Negative	___
Gendakore	[26,35]	Male	Father	Not Married	Grade 9-12	Employer	Yes	1	1	>5	1	No	No	Yes	Yes	No	Yes	No	Yes	Unimproved	Communal	No	Yes	Female	[25,36]	Fourth and above	Yes	≤3	No	Always	Always	Always	No	July	Positive	2+
Goro	[26,35]	Male	Father	Married	Diploma and above	Employer	No	1	1	[4,5]	1	Yes	No	No	No	No	No	No	Yes	Unimproved	Communal	Yes	Yes	Male	≤12	Second	Yes	>3	No	rarely	Sometimes	Always	Yes	July	Negative	___
Lagahare	[26,35]	Male	Father	Married	Grade 1-4	Employer	No	2	1	[4,5]	1	Yes	Yes	No	No	No	No	No	Yes	Improved	Private	Yes	No	Male	[13,24]	First	Yes	≤3	No	Sometimes	Sometimes	Sometimes	Yes	July	Negative	___
Gendakore	<26	Female	Mother	Married	Grade 5-8	Housewife	Yes	1	1	[2,3]	1	Yes	No	Yes	No	No	No	No	Yes	Unimproved	Private	Yes	Yes	Male	[25,36]	First	No	≤3	Yes	Always	Always	Always	Yes	July	Positive	2+
Goro	[26,35]	Male	Father	Married	Grade 9-12	Employer	No	2	1	[4,5]	≥2	Yes	No	No	No	No	No	Yes	Yes	Unimproved	Communal	Yes	Yes	Male	[13,24]	Third	Yes	>3	No	Always	Always	Always	Yes	July	Negative	___
Lagahare	<26	Female	Mother	Married	Grade 1-4	Trader	No	≥3	≤2	[4,5]	1	No	No	No	No	No	No	No	Yes	Unimproved	Private	Yes	No	Male	[13,24]	Second	Yes	>3	Yes	Sometimes	Rarely	Rarely	Yes	July	Negative	___
Gendakore	[26,35]	Male	Father	Married	Grade 5-8	Farmer	No	1	1	[4,5]	≥2	No	No	No	No	No	No	Yes	Yes	Unimproved	Communal	Yes	No	Male	[13,24]	Second	No	>3	No	rarely	Sometimes	Sometimes	Yes	July	Negative	___
Gendakore	<26	Female	Mother	Married	Grade 5-8	Housewife	No	1	1	[4,5]	≥2	No	No	Yes	No	No	Yes	No	No			No	Yes	Male	≤12	Second	Yes	≤3	No	rarely	Rarely	Rarely	No	July	Negative	___
Shinile	[26,35]	Female	Mother	Married	No formal education	Housewife	Yes	2	1	[4,5]	1	No	No	Yes	No	No	No	No	Yes	Improved	Communal	Yes	Yes	Female	[25,36]	Third	Yes	≤3	No	Sometimes	Sometimes	Always	No	July	Negative	___
Lagahare	<26	Female	Mother	Married	Grade 9-12	Housewife	No	1	1	[2,3]	1	No	No	No	No	No	No	No	Yes	Unimproved	Communal	Yes	No	Female	≤12	First	No	≤3	No	Always	Always	Sometimes	Yes	July	Negative	___
Goro	[26,35]	Female	Mother	Married	Diploma and above	Employer	No	2	1	[2,3]	1	No	No	No	No	No	No	Yes	Yes	Unimproved	Communal	Yes	Yes	Female	≤12	First	No	≤3	No	rarely	Rarely	Sometimes	Yes	July	Negative	___
Lagahare	[26,35]	Female	Mother	Married	No formal education	Farmer	No	≥3	≤2	>5	≥2	Yes	Yes	No	No	No	No	No	Yes	Unimproved	Communal	No	Yes	Female	≤12	Third	No	>3	No	Sometimes	Sometimes	Sometimes	No	July	Negative	___
Gendakore	[26,35]	Female	Mother	Married	Grade 1-4	Farmer	No	1	1	[2,3]	1	No	No	Yes	Yes	No	Yes	No	Yes	Unimproved	Communal	No	Yes	Male	[25,36]	Second	Yes	≤3	Yes	Sometimes	Always	Always	No	July	Negative	___
Goro	[26,35]	Female	Mother	Married	No formal education	Farmer	No	1	1	[4,5]	≥2	Yes	Yes	Yes	No	No	Yes	No	No			No	Yes	Female	[13,24]	Third	No	>3	Yes	Rarely	Always	Rarely	No	July	Positive	2+
Lagahare	[26,35]	Male	Father	Married	Grade 5-8	Employer	No	≥3	≤2	[2,3]	1	No	No	Yes	No	No	No	Yes	Yes	Unimproved	Private	Yes	No	Female	[13,24]	First	Yes	≤3	No	Sometimes	Sometimes	Rarely	Yes	July	Negative	___
Shinile	[26,35]	Female	Mother	Married	No formal education	Farmer	No	≥3	1	>5	≥2	Yes	Yes	Yes	Yes	No	Yes	No	Yes	Improved	Private	Yes	No	Male	[13,24]	Third	No	≤3	Yes	Always	Always	Always	Yes	July	Negative	___
Gendakore	>35	Female	Mother	Married	No formal education	Housewife	Yes	2	1	[4,5]	1	No	No	No	No	No	No	Yes	Yes	Unimproved	Communal	Yes	Yes	Female	≤12	Third	Yes	≤3	No	Always	Sometimes	Sometimes	Yes	July	Negative	___
Goro	<26	Female	Mother	Married	Diploma and above	Employer	No	1	1	[2,3]	1	Yes	No	No	No	No	No	No	Yes	Unimproved	Communal	No	Yes	Female	[13,24]	First	Yes	>3	Yes	Always	Always	Always	Yes	July	Negative	___
Lagahare	<26	Female	Mother	Married	Grade 5-8	Housewife	No	2	1	[4,5]	1	No	No	No	No	No	No	No	Yes	Unimproved	Communal	No	No	Female	≤12	First	Yes	≤3	Yes	Rarely	Rarely	Rarely	No	July	Negative	___
Gendakore	[26,35]	Female	Mother	Married	No formal education	Housewife	No	1	1	[4,5]	1	No	No	No	No	No	No	No	Yes	Unimproved	Communal	No	No	Female	>36	First	No	>3	Yes	Always	Always	Always	Yes	July	Negative	___
Goro	>35	Male	Father	Married	No formal education	Farmer	No	1	1	[4,5]	≥2	No	No	Yes	No	No	Yes	Yes	Yes	Unimproved	Communal	Yes	Yes	Male	[25,36]	Third	Yes	>3	No	Sometimes	Sometimes	Sometimes	Yes	July	Negative	___
Lagahare	<26	Female	Mother	Married	Grade 9-12	Farmer	No	1	1	[2,3]	1	No	No	Yes	No	No	Yes	No	Yes	Unimproved	Communal	No	No	Female	[13,24]	First	Yes	≤3	Yes	Always	Always	Always	No	July	Negative	___
Gendakore	[26,35]	Female	Mother	Married	Diploma and above	Employer	No	2	1	[2,3]	1	Yes	Yes	No	Yes	No	No	No	Yes	Unimproved	Communal	No	No	Female	[13,24]	Second	No	>3	Yes	Always	Always	Always	Yes	July	Positive	1+
Shinile	[26,35]	Female	Mother	Married	No formal education	Farmer	No	1	1	>5	≥2	No	No	Yes	No	No	Yes	No	Yes	Unimproved	Private	Yes	No	Female	[13,24]	Fourth and above	Yes	≤3	Yes	Always	Always	Always	Yes	July	Negative	___
Goro	[26,35]	Female	Mother	Married	Diploma and above	Employer	No	1	1	[2,3]	1	No	No	No	No	No	No	No	Yes	Unimproved	Communal	Yes	Yes	Male	[13,24]	First	Yes	>3	Yes	Always	Always	Always	Yes	July	Negative	___
Lagahare	>35	Female	Mother	Married	Grade 9-12	Trader	No	2	1	[4,5]	1	Yes	Yes	Yes	No	Yes	Yes	No	Yes	Unimproved	Private	Yes	No	Female	≤12	Third	Yes	≤3	No	Always	Always	Always	Yes	July	Negative	___
Gendakore	<26	Female	Mother	Married	Grade 5-8	Housewife	No	1	1	[2,3]	1	No	No	No	No	Yes	No	No	Yes	Unimproved	Communal	Yes	No	Male	≤12	First	Yes	≤3	Yes	Always	Always	Always	No	July	Negative	___
Goro	>35	Male	Father	Married	Diploma and above	Employer	No	≥3	≤2	[4,5]	1	No	No	No	Yes	No	No	Yes	Yes	Unimproved	Private	Yes	Yes	Male	[25,36]	First	Yes	≤3	No	Always	Always	Always	Yes	July	Negative	___
Lagahare	<26	Female	Mother	Married	Grade 9-12	Employer	No	≥3	≤2	[4,5]	1	No	No	No	No	No	No	Yes	Yes	Unimproved	Communal	Yes	No	Female	>36	Second	Yes	≤3	No	Sometimes	Sometimes	Sometimes	Yes	July	Negative	___
Gendakore	[26,35]	Female	Mother	Married	Grade 9-12	Housewife	No	2	1	>5	≥2	Yes	No	Yes	No	No	Yes	No	Yes	Unimproved	Private	No	No	Female	[25,36]	Fourth and above	Yes	≤3	No	Sometimes	Sometimes	Sometimes	No	July	Negative	___
Shinile	[26,35]	Male	Father	Married	Diploma and above	Employer	No	1	1	[2,3]	1	No	No	No	No	No	No	Yes	Yes	Improved	Communal	Yes	No	Female	≤12	First	Yes	≤3	No	Always	Always	Always	Yes	July	Negative	___
Goro	[26,35]	Male	Father	Married	Diploma and above	Employer	No	≥3	≤2	[2,3]	1	No	No	No	No	No	No	Yes	No			Yes	No	Male	[13,24]	First	Yes	≤3	No	Always	Always	Always	Yes	July	Negative	___
Lagahare	[26,35]	Female	Mother	Married	No formal education	Farmer	No	2	1	>5	≥2	Yes	Yes	Yes	No	Yes	Yes	No	Yes	Unimproved	Communal	No	Yes	Male	≤12	Fourth and above	No	≤3	Yes	Sometimes	Sometimes	Always	No	July	Negative	___
Lagahare	<26	Female	Mother	Married	Grade 5-8	Employer	No	≥3	≤2	[2,3]	1	No	No	No	No	Yes	No	No	Yes	Unimproved	Communal	Yes	No	Female	[13,24]	First	Yes	≤3	No	rarely	Rarely	Sometimes	Yes	July	Negative	___
Shinile	<26	Female	Mother	Married	No formal education	Housewife	No	≥3	≤2	[4,5]	≥2	No	No	Yes	Yes	No	No	Yes	Yes	Improved	Private	Yes	Yes	Female	[25,36]	Second	Yes	>3	No	Always	Always	Always	No	July	Positive	1+
Lagahare	[26,35]	Female	Mother	Married	Diploma and above	Housewife	No	1	1	>5	1	Yes	Yes	No	No	Yes	No	No	Yes	Unimproved	Private	No	No	Female	[25,36]	Fourth and above	Yes	>3	Yes	Always	Always	Always	No	July	Negative	___
Lagahare	[26,35]	Female	Mother	Married	Diploma and above	Employer	No	≥3	≤2	[4,5]	1	No	No	No	No	No	No	No	Yes	Improved	Communal	Yes	No	Male	[13,24]	Second	Yes	≤3	No	Always	Always	Always	No	July	Negative	___
Shinile	[26,35]	Female	Mother	Not Married	No formal education	Employer	No	2	1	[4,5]	1	No	No	No	No	No	No	No	Yes	Unimproved	Communal	Yes	Yes	Male	[13,24]	Second	Yes	>3	No	rarely	Sometimes	Sometimes	Yes	July	Negative	___
Shinile	[26,35]	Female	Mother	Not Married	No formal education	Farmer	Yes	2	1	[4,5]	≥2	No	No	No	Yes	No	No	No	Yes	Unimproved	Private	Yes	Yes	Female	≤12	Third	Yes	>3	No	Always	Sometimes	Rarely	Yes	July	Negative	___
Lagahare	[26,35]	Female	Mother	Married	Grade 9-12	Trader	No	≥3	≤2	[4,5]	≥2	Yes	Yes	No	No	Yes	No	No	Yes	Unimproved	Private	Yes	No	Male	≤12	Second	Yes	>3	Yes	Always	Always	Always	Yes	May	Negative	___
Shinile	[26,35]	Female	Mother	Married	No formal education	Housewife	No	2	1	[2,3]	1	No	No	No	Yes	No	Yes	No	Yes	Unimproved	Communal	Yes	No	Female	≤12	First	No	≤3	No	Always	Always	Always	Yes	May	Negative	___
Lagahare	[26,35]	Male	Father	Married	Diploma and above	Employer	No	1	1	[4,5]	1	No	No	No	No	No	No	Yes	Yes	Unimproved	Communal	Yes	Yes	Female	>36	Second	Yes	≤3	No	Always	Always	Sometimes	Yes	May	Negative	___
Lagahare	<26	Female	Mother	Married	No formal education	Housewife	No	2	1	[4,5]	1	No	No	No	No	Yes	No	No	Yes	Unimproved	Private	No	Yes	Male	[13,24]	Second	Yes	≤3	Yes	Rarely	Rarely	Rarely	No	May	Negative	___
Shinile	[26,35]	Female	Mother	Married	Grade 1-4	Trader	No	1	1	[2,3]	1	No	No	No	Yes	No	Yes	Yes	Yes	Unimproved	Communal	Yes	Yes	Female	≤12	First	Yes	>3	No	Sometimes	Sometimes	Rarely	Yes	May	Negative	___
Lagahare	[26,35]	Female	Mother	Married	Grade 1-4	Farmer	No	2	1	[4,5]	1	No	No	No	No	No	No	No	Yes	Unimproved	Private	Yes	No	Female	[25,36]	Second	Yes	≤3	Yes	Always	Always	Always	No	May	Negative	___
Shinile	[26,35]	Female	Mother	Married	No formal education	Farmer	No	1	1	[4,5]	1	No	Yes	Yes	Yes	No	No	No	Yes	Unimproved	Communal	No	No	Female	[13,24]	Second	Yes	≤3	Yes	Always	Always	Always	No	May	Negative	___
Shinile	[26,35]	Male	Father	Married	Diploma and above	Employer	No	1	1	[2,3]	1	No	No	No	No	No	No	Yes	Yes	Unimproved	Communal	Yes	Yes	Male	[13,24]	First	Yes	≤3	Yes	Always	Always	Always	Yes	June	Negative	___
Lagahare	<26	Female	Mother	Married	Grade 5-8	Housewife	No	2	1	[2,3]	1	No	Yes	Yes	Yes	No	No	No	Yes	Unimproved	Private	No	Yes	Female	≤12	First	No	≤3	Yes	Always	Always	Always	No	June	Negative	___
Lagahare	<26	Female	Mother	Married	Grade 5-8	Housewife	No	1	1	[4,5]	≥2	No	No	No	No	No	No	No	Yes	Unimproved	Communal	Yes	Yes	Female	[13,24]	Third	Yes	≤3	Yes	Always	Always	Always	Yes	June	Negative	___
Lagahare	>35	Male	Father	Married	Diploma and above	Employer	Yes	≥3	1	[2,3]	1	No	No	No	Yes	No	No	No	Yes	Unimproved	Private	Yes	No	Male	[13,24]	First	No	≤3	Yes	Always	Sometimes	Sometimes	Yes	June	Negative	___
Lagahare	<26	Female	Realtive	Not Married	Diploma and above	Employer	No	≥3	≤2	[2,3]	1	No	No	No	No	Yes	No	Yes	Yes	Unimproved	Communal	Yes	Yes	Female	[13,24]	First	Yes	≤3	No	Always	Always	Always	Yes	June	Negative	___
Lagahare	[26,35]	Female	Mother	Married	Grade 5-8	Farmer	No	1	1	[4,5]	1	No	No	No	No	No	No	No	Yes	Unimproved	Private	Yes	Yes	Male	≤12	Third	Yes	≤3	Yes	Always	Always	Always	No	June	Negative	___
Lagahare	[26,35]	Female	Mother	Married	No formal education	Housewife	No	2	1	>5	1	No	No	Yes	Yes	No	No	No	Yes	Unimproved	Private	No	Yes	Female	[25,36]	Third	No	≤3	Yes	Sometimes	Sometimes	Sometimes	No	June	Negative	___
Shinile	[26,35]	Female	Mother	Married	No formal education	Trader	No	1	1	[4,5]	1	No	No	No	No	No	No	Yes	Yes	Improved	Communal	Yes	No	Female	[13,24]	Second	Yes	≤3	Yes	Always	Always	Always	Yes	June	Negative	___
Lagahare	[26,35]	Female	Mother	Married	Grade 9-12	Housewife	No	≥3	≤2	[4,5]	1	No	No	No	Yes	No	Yes	No	Yes	Unimproved	Communal	No	Yes	Male	[13,24]	Second	Yes	>3	Yes	Sometimes	Always	Always	No	June	Negative	___
Shinile	>35	Male	Father	Married	Grade 9-12	Employer	No	1	1	[2,3]	1	No	No	No	No	No	No	Yes	Yes	Improved	Communal	Yes	No	Female	≤12	First	Yes	≤3	Yes	Always	Always	Always	No	June	Negative	___
Lagahare	<26	Female	Realtive	Not Married	Grade 9-12	Employer	No	2	1	[2,3]	1	No	No	No	No	No	No	No	Yes	Unimproved	Private	Yes	Yes	Male	≤12	First	Yes	≤3	No	Always	Always	Always	Yes	June	Negative	___
Lagahare	>35	Female	Realtive	Not Married	No formal education	Housewife	No	2	1	>5	≥2	No	No	No	No	No	No	No	Yes	Unimproved	Private	Yes	Yes	Male	≤12	Fourth and above	No	≤3	Yes	Rarely	Sometimes	Rarely	Yes	June	Negative	___
Shinile	[26,35]	Female	Mother	Married	Grade 5-8	Housewife	No	2	1	[4,5]	≥2	Yes	Yes	No	No	No	No	No	Yes	Unimproved	Private	Yes	Yes	Female	[25,36]	Third	Yes	≤3	Yes	Always	Always	Always	Yes	June	Negative	___
Lagahare	>35	Male	Father	Married	Grade 9-12	Trader	No	≥3	1	[4,5]	≥2	Yes	Yes	No	No	No	No	No	Yes	Improved	Private	Yes	Yes	Female	>36	First	No	≤3	No	Always	Always	Always	Yes	June	Negative	___
Shinile	[26,35]	Female	Mother	Married	Diploma and above	Employer	No	1	1	[4,5]	≥2	No	No	No	No	No	No	Yes	Yes	Improved	Private	Yes	No	Male	≤12	Third	No	>3	No	Always	Always	Always	Yes	June	Negative	___
Lagahare	[26,35]	Female	Mother	Not Married	Diploma and above	Employer	No	≥3	≤2	[2,3]	≥2	No	No	No	Yes	No	No	Yes	Yes	Unimproved	Private	Yes	Yes	Male	≤12	Fourth and above	Yes	≤3	No	Always	Always	Always	Yes	June	Negative	___
Shinile	[26,35]	Female	Mother	Married	Grade 9-12	Housewife	No	1	1	[4,5]	1	No	Yes	Yes	No	No	No	No	Yes	Unimproved	Private	Yes	No	Female	>36	Third	Yes	≤3	No	Always	Always	Always	No	June	Negative	___
Lagahare	[26,35]	Female	Mother	Married	Grade 5-8	Housewife	No	1	1	[2,3]	≥2	No	No	No	No	No	No	Yes	Yes	Unimproved	Communal	Yes	No	Female	≤12	Second	Yes	>3	No	Always	Always	Always	Yes	June	Negative	___
Lagahare	[26,35]	Female	Mother	Married	Grade 9-12	Housewife	No	2	1	[4,5]	1	No	No	No	No	No	No	No	Yes	Unimproved	Private	No	Yes	Male	[13,24]	Second	No	≤3	Yes	Always	Always	Always	No	June	Negative	___
Lagahare	>35	Male	Father	Not Married	Grade 1-4	Housewife	No	2	1	>5	≥2	Yes	No	Yes	Yes	No	Yes	No	Yes	Unimproved	Communal	Yes	No	Male	>36	Fourth and above	Yes	≤3	No	Always	Always	Always	No	June	Negative	___
Lagahare	<26	Female	Mother	Married	No formal education	Housewife	No	1	1	[4,5]	1	No	Yes	Yes	No	Yes	No	No	No			No	No	Female	≤12	Third	No	>3	Yes	Rarely	Rarely	Rarely	No	July	Positive	1+
Lagahare	<26	Female	Mother	Married	No formal education	Farmer	No	1	1	[4,5]	1	Yes	No	No	Yes	No	Yes	No	No			No	Yes	Female	[13,24]	Fourth and above	No	>3	Yes	Sometimes	Sometimes	Sometimes	No	July	Positive	1+
Goro	[26,35]	Female	Mother	Married	Diploma and above	Employer	Yes	≥3	≤2	[2,3]	1	No	No	No	No	Yes	No	Yes	Yes	Unimproved	Communal	Yes	Yes	Male	≤12	First	Yes	>3	No	Always	Always	Always	Yes	May	Negative	___
Gendakore	[26,35]	Male	Father	Married	Grade 5-8	Employer	No	2	1	[2,3]	1	No	No	No	Yes	No	Yes	No	Yes	Unimproved	Communal	Yes	Yes	Female	[13,24]	First	Yes	≤3	Yes	Always	Always	Always	Yes	May	Negative	___
Lagahare	>35	Female	Mother	Married	No formal education	Housewife	No	2	1	[4,5]	1	No	No	Yes	No	No	No	No	Yes	Unimproved	Communal	Yes	Yes	Female	[25,36]	Third	No	>3	Yes	Sometimes	Sometimes	Sometimes	Yes	May	Negative	___
Goro	>35	Male	Father	Married	No formal education	Farmer	No	1	1	[2,3]	1	Yes	No	Yes	No	No	No	No	No			No	No	Female	>36	Fourth and above	No	>3	Yes	Rarely	Rarely	Sometimes	No	July	Positive	2+
Gendakore	>35	Female	Mother	Married	Grade 5-8	Farmer	Yes	1	1	[2,3]	1	No	No	Yes	Yes	Yes	Yes	No	Yes	Unimproved	Private	Yes	No	Male	≤12	First	Yes	≤3	No	Always	Sometimes	Always	Yes	May	Negative	___
Shinile	<26	Female	Mother	Married	No formal education	Farmer	No	1	1	[4,5]	≥2	No	No	Yes	No	No	Yes	No	Yes	Improved	Private	Yes	No	Female	[13,24]	Second	Yes	>3	Yes	Always	Always	Always	No	May	Negative	___
Shinile	[26,35]	Female	Mother	Married	No formal education	Housewife	No	2	1	[4,5]	1	No	No	No	No	No	No	No	Yes	Unimproved	Private	No	No	Female	[13,24]	First	Yes	>3	No	Always	Always	Always	No	May	Negative	___
Shinile	[26,35]	Female	Mother	Married	No formal education	Farmer	No	1	1	>5	≥2	Yes	Yes	Yes	No	No	No	No	No			No	Yes	Female	[13,24]	Fourth and above	No	>3	Yes	Always	Always	Always	No	July	Positive	3+
Jelobelina	>35	Female	Mother	Married	Grade 5-8	Employer	No	≥3	≤2	>5	≥2	No	No	No	No	No	No	No	Yes	Unimproved	Communal	Yes	Yes	Male	≤12	Third	Yes	≤3	Yes	Always	Always	Always	Yes	May	Negative	___
Melkajebdu	[26,35]	Female	Mother	Married	Grade 5-8	Housewife	No	2	≤2	[4,5]	≥2	Yes	Yes	No	Yes	Yes	Yes	No	Yes	Improved	Private	Yes	Yes	Female	[25,36]	Third	Yes	≤3	Yes	Always	Always	Always	No	May	Negative	___
Lagahare	<26	Female	Mother	Married	Grade 5-8	Housewife	No	1	1	>5	≥2	No	Yes	Yes	No	No	No	No	Yes	Unimproved	Private	Yes	Yes	Male	[25,36]	Fourth and above	Yes	≤3	Yes	Always	Always	Always	No	May	Negative	___
Lagahare	<26	Female	Mother	Married	Grade 1-4	Farmer	No	2	1	[4,5]	1	No	No	Yes	No	No	No	No	Yes	Unimproved	Private	Yes	Yes	Male	[13,24]	Third	Yes	>3	Yes	Rarely	Sometimes	Sometimes	Yes	May	Negative	___
Goro	[26,35]	Female	Mother	Married	No formal education	Farmer	No	1	1	[4,5]	≥2	Yes	Yes	No	Yes	No	No	No	No			No	Yes	Female	[13,24]	Third	No	>3	Yes	Sometimes	Rarely	Rarely	No	July	Positive	3+
Goro	[26,35]	Female	Mother	Married	No formal education	Farmer	No	2	1	[2,3]	1	No	No	Yes	No	No	No	No	Yes	Unimproved	Private	Yes	No	Female	[25,36]	First	Yes	>3	No	Always	Always	Always	Yes	July	Positive	3+
Gendakore	[26,35]	Female	Mother	Married	Diploma and above	Employer	No	≥3	≤2	[4,5]	1	No	No	No	Yes	No	Yes	No	Yes	Improved	Private	Yes	Yes	Male	[13,24]	Second	Yes	≤3	Yes	Always	Always	Always	Yes	July	Positive	1+
Gendakore	[26,35]	Male	Father	Not Married	Grade 9-12	Employer	No	2	1	[4,5]	1	No	No	No	Yes	No	Yes	No	Yes	Unimproved	Communal	No	No	Male	[25,36]	First	No	≤3	No	Sometimes	Sometimes	Sometimes	No	May	Negative	___
Shinile	<26	Female	Mother	Married	Grade 5-8	Housewife	No	1	1	[4,5]	≥2	Yes	Yes	No	No	Yes	No	No	No			No	Yes	Male	[13,24]	Second	Yes	>3	No	Always	Sometimes	Always	No	July	Positive	2+
Melkajebdu	[26,35]	Female	Mother	Married	No formal education	Housewife	No	1	1	[4,5]	≥2	Yes	Yes	Yes	Yes	Yes	Yes	No	No			No	Yes	Male	≤12	Third	No	≤3	Yes	Sometimes	Sometimes	Sometimes	No	July	Positive	1+
Jelobelina	[26,35]	Male	Realtive	Married	No formal education	Housewife	No	2	1	[4,5]	1	Yes	Yes	Yes	No	Yes	No	No	Yes	Unimproved	Communal	No	Yes	Female	[13,24]	Second	No	≤3	Yes	Always	Sometimes	Sometimes	No	August	Positive	2+
Lagahare	>35	Female	Mother	Married	Grade 5-8	Housewife	No	1	1	[4,5]	≥2	Yes	No	No	No	No	No	No	Yes	Unimproved	Private	No	Yes	Male	>36	Third	Yes	>3	Yes	Always	Always	Always	No	May	Negative	___
Goro	[26,35]	Male	Father	Married	Grade 9-12	Employer	No	1	1	[4,5]	1	No	No	No	No	No	No	Yes	Yes	Unimproved	Communal	Yes	Yes	Male	≤12	Second	Yes	>3	Yes	Always	Always	Always	Yes	August	Positive	2+
Gendakore	[26,35]	Female	Mother	Married	No formal education	Farmer	No	1	1	[4,5]	1	No	No	No	No	No	No	No	Yes	Unimproved	Communal	Yes	No	Male	>36	Second	Yes	≤3	Yes	Always	Always	Always	Yes	May	Negative	___
Jelobelina	[26,35]	Female	Mother	Not Married	Grade 5-8	Trader	Yes	≥3	1	>5	≥2	No	No	No	Yes	Yes	Yes	Yes	Yes	Unimproved	Private	Yes	Yes	Male	≤12	Third	Yes	≤3	Yes	Always	Always	Always	Yes	May	Negative	___
Shinile	[26,35]	Female	Mother	Married	No formal education	Trader	Yes	≥3	1	>5	≥2	Yes	Yes	Yes	No	Yes	No	No	Yes	Improved	Private	Yes	No	Female	≤12	Third	Yes	>3	Yes	Always	Always	Always	Yes	May	Negative	___
Melkajebdu	>35	Female	Mother	Married	No formal education	Farmer	No	2	1	>5	≥2	Yes	Yes	Yes	No	Yes	Yes	No	Yes	Unimproved	Communal	No	Yes	Male	[25,36]	Fourth and above	No	>3	Yes	Sometimes	Sometimes	Sometimes	No	August	Positive	3+
Lagahare	[26,35]	Female	Mother	Married	No formal education	Housewife	No	1	1	[2,3]	1	No	No	No	No	No	No	No	No			Yes	Yes	Male	≤12	First	No	>3	Yes	Sometimes	Sometimes	Sometimes	Yes	May	Negative	___
Lagahare	>35	Female	Mother	Married	Grade 5-8	Housewife	No	≥3	≤2	>5	≥2	Yes	Yes	Yes	Yes	Yes	No	No	Yes	Unimproved	Communal	No	Yes	Male	≤12	Fourth and above	Yes	>3	Yes	Always	Always	Always	No	August	Positive	3+
Goro	[26,35]	Male	Father	Married	No formal education	Farmer	Yes	1	1	>5	≥2	Yes	Yes	Yes	No	No	Yes	No	Yes	Unimproved	Communal	No	Yes	Male	>36	Fourth and above	No	>3	Yes	Rarely	Rarely	Rarely	No	September	Positive	3+
Gendakore	[26,35]	Male	Father	Married	Diploma and above	Employer	No	≥3	1	[2,3]	1	No	No	No	No	No	No	Yes	Yes	Unimproved	Private	Yes	No	Male	>36	First	Yes	≤3	Yes	Always	Always	Always	Yes	May	Negative	___
Lagahare	[26,35]	Male	Father	Married	Grade 1-4	Farmer	Yes	1	1	[4,5]	1	Yes	Yes	No	Yes	No	No	No	Yes	Unimproved	Communal	No	No	Female	≤12	Third	No	>3	Yes	Sometimes	Sometimes	Sometimes	No	May	Positive	3+
Goro	[26,35]	Male	Father	Married	Diploma and above	Employer	No	2	1	[2,3]	1	Yes	No	No	Yes	No	No	No	Yes	Unimproved	Communal	Yes	Yes	Male	[25,36]	First	Yes	>3	No	Always	Always	Always	Yes	May	Negative	___
Gendakore	[26,35]	Female	Mother	Married	Grade 5-8	Housewife	No	1	1	[2,3]	1	No	No	No	No	No	No	No	Yes	Unimproved	Communal	Yes	No	Male	[25,36]	First	Yes	≤3	Yes	Always	Always	Always	Yes	May	Negative	___
Lagahare	[26,35]	Female	Mother	Married	Grade 5-8	Housewife	No	1	1	[2,3]	1	No	No	No	No	No	No	No	Yes	Unimproved	Communal	No	Yes	Male	[25,36]	First	No	>3	Yes	Always	Always	Always	No	May	Negative	___
Goro	[26,35]	Male	Father	Married	No formal education	Farmer	No	1	1	>5	≥2	Yes	Yes	No	No	No	No	No	No			No	Yes	Female	>36	Third	No	>3	Yes	Rarely	Rarely	Sometimes	No	May	Negative	___
Melkajebdu	>35	Female	Mother	Married	Grade 5-8	Housewife	No	2	1	[4,5]	≥2	Yes	No	No	Yes	No	Yes	No	No			Yes	No	Female	>36	Third	No	≤3	Yes	Always	Always	Always	No	May	Negative	___
Gendakore	[26,35]	Female	Mother	Married	Grade 5-8	Housewife	No	2	1	[4,5]	1	No	No	No	Yes	No	No	No	Yes	Unimproved	Communal	No	Yes	Male	[13,24]	Second	Yes	≤3	Yes	Always	Always	Always	Yes	May	Positive	3+
Jelobelina	[26,35]	Female	Realtive	Not Married	Grade 5-8	Employer	No	1	1	[4,5]	1	Yes	No	No	Yes	No	No	No	Yes	Unimproved	Communal	Yes	No	Male	[25,36]	Second	Yes	≤3	No	Always	Always	Always	Yes	May	Positive	2+
Shinile	<26	Female	Mother	Married	No formal education	Housewife	No	1	1	[2,3]	1	No	No	Yes	Yes	No	No	No	Yes	Unimproved	Private	Yes	No	Male	≤12	First	Yes	>3	Yes	Always	Always	Always	Yes	May	Negative	___
Lagahare	[26,35]	Female	Mother	Married	Grade 5-8	Farmer	No	2	1	[4,5]	≥2	No	No	No	No	No	No	No	Yes	Unimproved	Communal	Yes	Yes	Male	[25,36]	Second	Yes	≤3	Yes	Always	Always	Always	Yes	May	Negative	___
Goro	[26,35]	Male	Father	Married	Grade 9-12	Employer	No	1	1	[4,5]	1	No	No	No	Yes	No	No	No	Yes	Unimproved	Communal	Yes	Yes	Male	[13,24]	Second	Yes	>3	No	Always	Always	Always	Yes	May	Negative	___
Gendakore	[26,35]	Female	Mother	Married	Grade 1-4	Trader	No	≥3	1	[4,5]	≥2	No	No	Yes	Yes	No	Yes	No	Yes	Unimproved	Private	Yes	Yes	Female	≤12	Second	Yes	≤3	Yes	Always	Always	Always	Yes	May	Negative	___
Jelobelina	>35	Male	Father	Married	Grade 9-12	Trader	No	1	1	[4,5]	1	No	No	No	No	No	No	No	Yes	Improved	Communal	Yes	Yes	Female	≤12	Second	No	≤3	Yes	Always	Always	Always	Yes	May	Negative	___
Melkajebdu	[26,35]	Female	Mother	Married	No formal education	Farmer	No	1	1	[2,3]	1	No	No	Yes	No	Yes	Yes	No	Yes	Improved	Private	Yes	No	Male	≤12	First	Yes	>3	Yes	Always	Always	Always	Yes	May	Negative	___
Shinile	<26	Female	Mother	Married	Grade 5-8	Housewife	No	≥3	≤2	[4,5]	1	No	No	No	No	Yes	No	No	Yes	Unimproved	Communal	Yes	No	Male	[13,24]	Third	Yes	>3	No	Always	Always	Always	Yes	May	Negative	___
Lagahare	[26,35]	Male	Father	Married	No formal education	Farmer	No	1	1	[4,5]	1	Yes	Yes	Yes	Yes	No	Yes	No	No			No	No	Male	[13,24]	Third	No	>3	Yes	Rarely	Sometimes	Rarely	No	May	Positive	3+
Goro	[26,35]	Male	Father	Married	No formal education	Farmer	No	1	1	[2,3]	1	Yes	No	No	No	No	No	Yes	Yes	Unimproved	Communal	Yes	Yes	Male	≤12	First	Yes	>3	Yes	Always	Sometimes	Rarely	Yes	May	Negative	___
Jelobelina	[26,35]	Female	Mother	Married	Grade 9-12	Housewife	No	1	1	[4,5]	≥2	Yes	Yes	No	Yes	No	Yes	No	Yes	Unimproved	Private	Yes	Yes	Male	[13,24]	Third	No	>3	No	Always	Always	Always	Yes	May	Negative	___
Lagahare	[26,35]	Female	Mother	Married	No formal education	Farmer	No	1	1	[4,5]	1	Yes	Yes	No	No	Yes	No	No	No			No	Yes	Female	≤12	Third	No	>3	Yes	Sometimes	Sometimes	Sometimes	No	May	Positive	2+
Gendakore	[26,35]	Male	Father	Married	Grade 5-8	Trader	No	≥3	1	[4,5]	≥2	No	No	No	Yes	No	Yes	No	Yes	Unimproved	Private	Yes	No	Female	[25,36]	Third	Yes	≤3	Yes	Always	Always	Always	Yes	May	Negative	___
Melkajebdu	[26,35]	Male	Father	Married	No formal education	Farmer	No	1	1	[4,5]	1	No	No	No	No	No	No	No	Yes	Unimproved	Communal	Yes	No	Female	>36	Third	No	≤3	Yes	Always	Always	Always	Yes	May	Positive	1+
Gendakore	[26,35]	Female	Mother	Married	No formal education	Employer	No	≥3	1	>5	≥2	No	No	Yes	No	No	No	No	Yes	Improved	Private	Yes	No	Male	≤12	Third	Yes	≤3	Yes	Always	Always	Always	Yes	May	Negative	___
Shinile	<26	Female	Mother	Married	Grade 5-8	Housewife	No	2	1	[4,5]	≥2	Yes	Yes	No	No	Yes	No	No	No			No	Yes	Female	≤12	Third	Yes	>3	No	Always	Always	Always	No	May	Positive	2+
Goro	[26,35]	Female	Mother	Married	Diploma and above	Employer	No	≥3	≤2	[4,5]	≥2	No	No	No	No	No	No	Yes	Yes	Unimproved	Communal	Yes	Yes	Male	≤12	Second	Yes	≤3	No	Always	Always	Always	Yes	May	Negative	___
Goro	[26,35]	Female	Mother	Married	No formal education	Housewife	No	1	1	[4,5]	1	Yes	No	No	No	No	No	Yes	No			Yes	Yes	Male	[13,24]	Second	Yes	>3	No	rarely	Sometimes	Sometimes	Yes	May	Negative	___
Melkajebdu	>35	Male	Father	Married	Grade 1-4	Farmer	No	1	1	>5	≥2	Yes	Yes	No	No	No	No	No	Yes	Unimproved	Private	No	Yes	Female	>36	Fourth and above	No	>3	Yes	Always	Always	Always	No	May	Positive	1+
Jelobelina	[26,35]	Female	Mother	Married	Grade 9-12	Employer	No	≥3	1	[4,5]	≥2	No	No	No	Yes	No	Yes	No	Yes	Unimproved	Private	Yes	Yes	Female	≤12	Second	Yes	≤3	Yes	Always	Always	Always	Yes	May	Negative	___
Lagahare	[26,35]	Male	Father	Married	No formal education	Farmer	No	1	1	[4,5]	≥2	Yes	Yes	Yes	No	No	No	No	Yes	Unimproved	Private	Yes	No	Female	[25,36]	Second	Yes	>3	Yes	Always	Always	Always	No	May	Negative	___
Shinile	[26,35]	Female	Mother	Married	Grade 5-8	Housewife	No	2	1	>5	1	No	No	No	No	No	No	No	Yes	Unimproved	Private	No	No	Female	≤12	Fourth and above	Yes	≤3	Yes	Always	Rarely	Always	Yes	May	Negative	___
Lagahare	[26,35]	Female	Mother	Married	No formal education	Farmer	No	2	1	[4,5]	1	No	Yes	Yes	No	No	No	No	Yes	Unimproved	Communal	Yes	Yes	Female	[13,24]	Fourth and above	Yes	≤3	Yes	Always	Always	Always	Yes	May	Negative	___
Goro	[26,35]	Female	Mother	Married	No formal education	Housewife	No	1	1	[2,3]	1	No	No	No	No	No	No	Yes	Yes	Unimproved	Communal	Yes	No	Male	>36	First	Yes	>3	No	Sometimes	Sometimes	Sometimes	Yes	May	Negative	___
Goro	[26,35]	Male	Father	Married	Grade 9-12	Employer	No	2	1	[2,3]	1	No	No	No	No	No	No	Yes	Yes	Unimproved	Communal	Yes	No	Male	≤12	First	Yes	>3	Yes	Sometimes	Sometimes	Sometimes	Yes	May	Negative	___
Jelobelina	[26,35]	Female	Mother	Married	Diploma and above	Employer	No	2	1	[4,5]	≥2	Yes	No	No	No	No	No	Yes	Yes	Unimproved	Communal	Yes	No	Male	[13,24]	Second	No	≤3	Yes	Always	Always	Always	Yes	May	Negative	___
Gendakore	<26	Female	Mother	Married	Grade 9-12	Trader	No	≥3	≤2	>5	≥2	No	No	No	No	No	No	No	Yes	Unimproved	Communal	Yes	Yes	Male	[13,24]	Second	Yes	≤3	Yes	Always	Always	Always	Yes	May	Negative	___
Gendakore	[26,35]	Female	Mother	Married	No formal education	Farmer	No	2	1	[4,5]	1	Yes	Yes	No	No	No	No	No	No			No	Yes	Female	[13,24]	Third	No	>3	Yes	Always	Rarely	Sometimes	No	May	Positive	3+
Melkajebdu	[26,35]	Female	Realtive	Not Married	No formal education	Farmer	No	≥3	1	>5	≥2	Yes	Yes	Yes	No	No	Yes	No	No			No	Yes	Female	[13,24]	First	No	≤3	Yes	Sometimes	Sometimes	Sometimes	Yes	May	Negative	___
Lagahare	[26,35]	Female	Mother	Married	No formal education	Farmer	No	1	1	[4,5]	1	Yes	Yes	No	No	No	No	No	Yes	Unimproved	Private	No	Yes	Female	[25,36]	Third	No	>3	Yes	Always	Sometimes	Sometimes	No	May	Positive	3+
Shinile	[26,35]	Female	Mother	Married	No formal education	Farmer	No	1	1	[4,5]	1	No	No	No	No	No	No	No	Yes	Unimproved	Communal	Yes	No	Male	[25,36]	Second	Yes	≤3	No	Always	Rarely	Always	Yes	May	Negative	___
Goro	[26,35]	Male	Father	Married	Diploma and above	Employer	No	1	1	[2,3]	1	No	No	No	No	No	No	Yes	Yes	Unimproved	Communal	Yes	Yes	Male	[25,36]	First	Yes	>3	No	Always	Always	Always	Yes	May	Negative	___
Gendakore	[26,35]	Male	Father	Married	Diploma and above	Employer	No	≥3	≤2	[4,5]	1	No	No	No	No	No	No	No	Yes	Unimproved	Communal	Yes	No	Male	[13,24]	First	Yes	≤3	No	Always	Always	Sometimes	Yes	May	Negative	___
Lagahare	[26,35]	Female	Mother	Married	No formal education	Housewife	No	2	≤2	>5	1	Yes	Yes	Yes	Yes	No	Yes	No	Yes	Unimproved	Communal	Yes	Yes	Male	[25,36]	Fourth and above	Yes	≤3	No	Always	Always	Always	Yes	May	Negative	___
Goro	[26,35]	Male	Father	Married	Grade 9-12	Employer	No	1	1	[2,3]	≥2	Yes	Yes	No	Yes	No	No	Yes	Yes	Unimproved	Communal	Yes	No	Female	≤12	Second	Yes	>3	No	Always	Always	Always	Yes	May	Negative	___
Gendakore	[26,35]	Male	Father	Married	No formal education	Farmer	No	1	1	>5	≥2	Yes	Yes	Yes	Yes	No	Yes	No	Yes	Unimproved	Communal	No	Yes	Male	[13,24]	Fourth and above	No	>3	Yes	Rarely	Sometimes	Rarely	No	May	Negative	___
Lagahare	>35	Male	Father	Married	Grade 9-12	Employer	No	1	1	[4,5]	1	No	No	No	No	Yes	No	Yes	Yes	Unimproved	Private	Yes	No	Male	[25,36]	Second	Yes	>3	Yes	Always	Always	Always	Yes	May	Negative	___
Lagahare	[26,35]	Male	Father	Married	No formal education	Farmer	No	2	1	[4,5]	≥2	Yes	No	Yes	Yes	No	Yes	No	Yes	Unimproved	Private	Yes	Yes	Male	[25,36]	Fourth and above	Yes	≤3	Yes	Sometimes	Rarely	Sometimes	No	May	Negative	___
Goro	[26,35]	Female	Mother	Married	Grade 1-4	Trader	No	2	1	[4,5]	≥2	Yes	No	No	Yes	No	No	Yes	Yes	Improved	Private	No	Yes	Female	[25,36]	Third	No	≤3	Yes	Sometimes	Sometimes	Sometimes	No	May	Positive	2+
Jelobelina	[26,35]	Female	Mother	Married	No formal education	Housewife	No	1	1	[4,5]	1	No	No	No	No	No	No	No	Yes	Unimproved	Communal	Yes	No	Female	≤12	Second	Yes	≤3	No	Always	Always	Always	Yes	May	Negative	___
Gendakore	[26,35]	Female	Mother	Married	No formal education	Employer	No	1	1	[2,3]	1	Yes	Yes	Yes	Yes	Yes	Yes	No	Yes	Unimproved	Communal	Yes	Yes	Female	[13,24]	First	Yes	≤3	Yes	Always	Always	Always	No	May	Positive	2+
Melkajebdu	[26,35]	Female	Realtive	Married	No formal education	Trader	No	1	1	[4,5]	≥2	Yes	Yes	Yes	Yes	Yes	Yes	No	Yes	Unimproved	Private	Yes	No	Male	≤12	Third	Yes	≤3	Yes	Sometimes	Sometimes	Sometimes	Yes	May	Negative	___
Shinile	<26	Female	Mother	Married	No formal education	Farmer	No	1	1	[4,5]	≥2	Yes	Yes	Yes	No	No	Yes	Yes	No			No	Yes	Female	≤12	Third	No	>3	Yes	Rarely	Sometimes	Rarely	No	May	Positive	3+
Goro	[26,35]	Female	Mother	Married	Diploma and above	Employer	No	1	1	[2,3]	1	No	No	No	No	No	No	Yes	Yes	Unimproved	Communal	Yes	No	Male	≤12	Second	Yes	>3	No	Always	Always	Always	Yes	May	Negative	___
Jelobelina	[26,35]	Male	Father	Married	No formal education	Farmer	No	1	1	[4,5]	1	Yes	Yes	Yes	Yes	No	Yes	No	Yes	Improved	Communal	No	Yes	Male	>36	Third	No	>3	Yes	Sometimes	Always	Always	No	June	Positive	2+
Gendakore	[26,35]	Male	Father	Married	Diploma and above	Employer	No	1	1	[4,5]	1	No	No	No	No	Yes	No	No	Yes	Unimproved	Communal	Yes	Yes	Female	≤12	Second	No	>3	Yes	Sometimes	Sometimes	Always	Yes	May	Negative	___
Lagahare	[26,35]	Female	Mother	Married	No formal education	Housewife	No	2	≤2	>5	≥2	No	No	No	No	No	No	No	Yes	Unimproved	Communal	Yes	No	Female	≤12	Fourth and above	Yes	≤3	No	Always	Always	Always	Yes	March	Negative	___
Melkajebdu	[26,35]	Male	Father	Married	No formal education	Farmer	No	1	1	[4,5]	≥2	Yes	Yes	Yes	Yes	Yes	Yes	No	Yes	Unimproved	Communal	Yes	No	Female	[13,24]	Second	Yes	≤3	Yes	Always	Always	Always	No	March	Negative	___
Shinile	[26,35]	Female	Mother	Married	Grade 5-8	Housewife	No	1	1	[4,5]	1	No	No	No	No	No	No	No	Yes	Improved	Communal	No	No	Male	≤12	Second	Yes	≤3	No	rarely	Rarely	Rarely	No	April	Negative	___
Goro	[26,35]	Female	Mother	Married	No formal education	Housewife	No	1	1	[2,3]	1	No	No	No	No	No	No	Yes	Yes	Unimproved	Communal	Yes	Yes	Female	[13,24]	Second	Yes	>3	No	Sometimes	Always	Rarely	Yes	April	Negative	___
Jelobelina	[26,35]	Female	Mother	Married	Diploma and above	Employer	No	≥3	≤2	[2,3]	1	No	No	No	Yes	No	No	Yes	Yes	Unimproved	Communal	Yes	No	Female	[25,36]	First	Yes	≤3	No	Always	Always	Always	Yes	April	Negative	___
Shinile	[26,35]	Male	Father	Married	Diploma and above	Employer	No	1	1	[2,3]	1	No	No	No	No	No	No	Yes	Yes	Improved	Private	Yes	Yes	Male	≤12	First	Yes	≤3	No	Always	Always	Always	Yes	April	Negative	___
Lagahare	<26	Female	Mother	Married	Grade 5-8	Trader	Yes	≥3	1	[4,5]	1	No	No	No	No	No	No	No	Yes	Improved	Private	Yes	No	Female	[13,24]	First	Yes	≤3	Yes	Always	Always	Always	Yes	April	Negative	___
Goro	[26,35]	Female	Mother	Married	No formal education	Housewife	No	1	1	[2,3]	1	No	No	No	No	No	No	Yes	Yes	Improved	Communal	Yes	No	Male	≤12	First	No	≤3	No	Sometimes	Sometimes	Sometimes	Yes	April	Negative	___
Gendakore	[26,35]	Female	Mother	Married	Grade 5-8	Housewife	No	1	1	[2,3]	1	No	No	No	Yes	No	Yes	No	Yes	Unimproved	Communal	Yes	No	Female	[13,24]	First	Yes	≤3	No	Always	Always	Always	Yes	April	Negative	___
Lagahare	[26,35]	Female	Mother	Married	No formal education	Housewife	No	2	≤2	>5	1	No	No	No	No	No	No	No	Yes	Unimproved	Private	Yes	No	Male	[13,24]	Fourth and above	Yes	≤3	Yes	Always	Always	Always	Yes	April	Negative	___
Goro	[26,35]	Male	Father	Married	Grade 9-12	Employer	No	2	1	[4,5]	1	Yes	No	Yes	No	Yes	No	No	Yes	Unimproved	Communal	No	Yes	Female	[25,36]	Second	Yes	>3	No	Always	Sometimes	Sometimes	Yes	June	Positive	1+
Lagahare	[26,35]	Female	Mother	Married	No formal education	Housewife	No	1	1	>5	≥2	Yes	Yes	No	No	Yes	No	No	Yes	Unimproved	Communal	Yes	No	Female	[13,24]	Fourth and above	Yes	>3	No	Always	Always	Always	Yes	June	Positive	2+
Gendakore	<26	Female	Mother	Married	Grade 9-12	Employer	No	2	1	[2,3]	1	Yes	No	No	No	No	No	No	Yes	Unimproved	Communal	Yes	No	Female	[25,36]	First	Yes	≤3	No	Always	Always	Always	Yes	April	Negative	___
Goro	[26,35]	Male	Father	Married	Diploma and above	Employer	No	1	1	[2,3]	1	Yes	No	No	No	No	No	Yes	Yes	Unimproved	Communal	Yes	Yes	Female	[13,24]	First	Yes	≤3	No	Always	Always	Always	Yes	July	Positive	3+
Jelobelina	[26,35]	Male	Father	Married	Diploma and above	Employer	No	≥3	1	[4,5]	1	No	No	No	Yes	No	Yes	No	Yes	Unimproved	Communal	Yes	No	Female	≤12	Second	Yes	≤3	No	Always	Always	Always	Yes	April	Negative	___
Lagahare	[26,35]	Female	Mother	Married	Grade 5-8	Housewife	No	2	1	>5	≥2	Yes	No	No	No	No	No	No	Yes	Improved	Private	Yes	Yes	Female	>36	Fourth and above	Yes	≤3	No	Always	Always	Always	Yes	July	Positive	2+
Gendakore	[26,35]	Female	Mother	Married	Grade 5-8	Trader	No	≥3	1	>5	≥2	No	No	Yes	Yes	No	Yes	Yes	Yes	Unimproved	Private	Yes	Yes	Male	≤12	Second	Yes	≤3	Yes	Always	Always	Always	Yes	April	Negative	___
Melkajebdu	[26,35]	Female	Mother	Not Married	Grade 1-4	Farmer	No	1	1	[4,5]	≥2	Yes	Yes	Yes	No	Yes	No	No	Yes	Improved	Communal	No	Yes	Female	≤12	Third	No	>3	Yes	Rarely	Rarely	Rarely	No	March	Positive	1+
Shinile	[26,35]	Male	Father	Married	Grade 9-12	Employer	Yes	1	1	[4,5]	1	No	No	No	No	No	No	No	Yes	Improved	Private	Yes	Yes	Male	≤12	Second	No	≤3	No	Always	Always	Always	Yes	April	Negative	___
Goro	[26,35]	Male	Father	Married	No formal education	Farmer	No	1	1	[2,3]	1	No	No	No	No	No	No	Yes	Yes	Unimproved	Communal	Yes	Yes	Female	≤12	Second	Yes	>3	Yes	Sometimes	Sometimes	Sometimes	Yes	April	Negative	___
Lagahare	[26,35]	Female	Mother	Married	Grade 5-8	Housewife	No	2	≤2	[4,5]	≥2	Yes	Yes	No	No	No	No	No	Yes	Unimproved	Private	Yes	No	Male	>36	Third	Yes	≤3	Yes	Always	Always	Always	Yes	April	Negative	___
Gendakore	<26	Female	Mother	Married	No formal education	Trader	No	1	1	[4,5]	1	No	Yes	No	No	No	No	No	Yes	Unimproved	Communal	No	Yes	Male	≤12	Second	No	>3	Yes	Always	Sometimes	Always	No	April	Positive	2+
Goro	>35	Male	Father	Married	Diploma and above	Employer	No	≥3	1	[2,3]	1	No	No	No	Yes	No	No	No	Yes	Unimproved	Private	No	Yes	Female	[13,24]	First	No	≤3	Yes	Always	Sometimes	Sometimes	Yes	April	Negative	___
Melkajebdu	[26,35]	Female	Mother	Married	Grade 5-8	Housewife	No	1	1	[4,5]	≥2	No	No	No	No	No	No	No	Yes	Improved	Private	Yes	No	Female	[13,24]	Second	Yes	≤3	Yes	Always	Always	Always	Yes	April	Negative	___
Shinile	<26	Female	Mother	Married	No formal education	Housewife	No	1	1	[4,5]	1	No	No	No	No	No	No	No	Yes	Unimproved	Private	Yes	No	Female	≤12	First	Yes	>3	No	Always	Always	Always	Yes	April	Negative	___
Lagahare	>35	Male	Father	Married	No formal education	Farmer	No	1	1	[4,5]	≥2	Yes	Yes	Yes	Yes	Yes	Yes	No	No			No	Yes	Male	[13,24]	Second	No	>3	Yes	Sometimes	Sometimes	Sometimes	No	April	Positive	2+
Gendakore	<26	Female	Mother	Married	Grade 9-12	Housewife	No	≥3	1	[2,3]	1	No	No	No	No	No	No	No	Yes	Improved	Private	Yes	No	Male	[25,36]	First	Yes	≤3	No	Always	Always	Always	Yes	April	Negative	___
Lagahare	[26,35]	Female	Mother	Married	Diploma and above	Employer	No	≥3	≤2	[2,3]	1	Yes	No	No	No	No	No	Yes	Yes	Unimproved	Communal	Yes	Yes	Female	[13,24]	First	Yes	≤3	No	Always	Always	Always	Yes	April	Negative	___
Goro	[26,35]	Male	Father	Married	Diploma and above	Employer	No	1	1	[2,3]	1	No	No	No	No	No	No	No	Yes	Unimproved	Communal	Yes	Yes	Male	>36	Second	Yes	>3	Yes	Always	Always	Always	Yes	April	Negative	___
Gendakore	<26	Female	Mother	Married	Diploma and above	Trader	No	≥3	1	[4,5]	1	Yes	Yes	No	Yes	No	Yes	No	Yes	Unimproved	Private	Yes	Yes	Female	≤12	First	Yes	≤3	Yes	Always	Always	Always	Yes	April	Negative	___
Melkajebdu	<26	Female	Mother	Married	Grade 1-4	Employer	No	1	1	[4,5]	≥2	Yes	Yes	No	No	No	No	No	Yes	Improved	Private	Yes	No	Male	≤12	Second	Yes	≤3	Yes	Always	Always	Always	Yes	April	Negative	___
Shinile	[26,35]	Female	Mother	Married	Grade 5-8	Trader	No	2	1	[4,5]	≥2	No	No	No	No	No	No	No	Yes	Improved	Private	No	No	Male	[25,36]	Second	Yes	≤3	No	Always	Always	Always	No	April	Positive	1+
Melkajebdu	<26	Female	Mother	Married	No formal education	Housewife	No	1	1	>5	≥2	Yes	Yes	Yes	Yes	Yes	Yes	No	Yes	Unimproved	Private	No	No	Male	[13,24]	Third	No	≤3	No	Sometimes	Sometimes	Sometimes	No	April	Negative	___
Shinile	[26,35]	Female	Mother	Married	Grade 9-12	Housewife	No	2	1	[4,5]	≥2	Yes	Yes	No	No	No	No	No	Yes	Unimproved	Private	Yes	No	Female	[13,24]	Second	Yes	≤3	No	Always	Always	Always	Yes	April	Negative	___
Lagahare	<26	Female	Mother	Married	Grade 1-4	Trader	No	1	1	[4,5]	1	No	No	No	No	Yes	No	No	Yes	Unimproved	Communal	Yes	Yes	Male	≤12	Second	No	>3	Yes	Sometimes	Sometimes	Always	Yes	April	Negative	___
Goro	[26,35]	Female	Mother	Married	No formal education	Housewife	No	1	1	[4,5]	≥2	Yes	No	No	Yes	No	Yes	No	Yes	Unimproved	Communal	Yes	No	Male	[25,36]	Third	Yes	≤3	Yes	Sometimes	Rarely	Sometimes	Yes	April	Negative	___
Goro	>35	Male	Father	Married	No formal education	Farmer	No	1	1	[4,5]	≥2	No	No	No	No	No	No	No	Yes	Unimproved	Communal	Yes	No	Male	[13,24]	Third	No	>3	Yes	Sometimes	Rarely	Sometimes	Yes	April	Negative	___
Lagahare	[26,35]	Female	Mother	Married	Grade 5-8	Farmer	No	2	≤2	>5	≥2	Yes	Yes	Yes	No	No	Yes	No	Yes	Unimproved	Communal	Yes	No	Female	≤12	Fourth and above	Yes	≤3	Yes	Always	Always	Always	Yes	April	Negative	___
Gendakore	[26,35]	Female	Mother	Married	Grade 1-4	Trader	No	≥3	≤2	[2,3]	1	No	No	No	No	No	No	No	Yes	Improved	Private	Yes	Yes	Female	≤12	First	Yes	≤3	Yes	Always	Always	Always	Yes	April	Negative	___
Gendakore	<26	Female	Mother	Married	No formal education	Farmer	No	≥3	≤2	[2,3]	1	No	No	No	No	No	No	No	Yes	Unimproved	Private	Yes	Yes	Male	≤12	First	Yes	≤3	Yes	Always	Always	Always	Yes	April	Positive	3+
Melkajebdu	[26,35]	Female	Mother	Married	No formal education	Farmer	No	2	1	>5	≥2	Yes	Yes	Yes	No	No	Yes	No	No			No	Yes	Male	[13,24]	Fourth and above	Yes	≤3	Yes	Rarely	Sometimes	Always	Yes	April	Positive	2+
Shinile	[26,35]	Female	Mother	Married	Grade 9-12	Housewife	No	≥3	≤2	[4,5]	1	Yes	Yes	No	No	No	No	No	Yes	Unimproved	Private	Yes	No	Female	≤12	Second	Yes	>3	No	Always	Always	Always	Yes	April	Positive	1+
Lagahare	[26,35]	Female	Mother	Married	Grade 5-8	Farmer	No	2	1	>5	≥2	Yes	No	No	No	No	No	No	Yes	Unimproved	Private	No	Yes	Male	≤12	Fourth and above	Yes	≤3	Yes	Rarely	Sometimes	Always	No	April	Negative	___
Goro	[26,35]	Female	Mother	Married	Grade 5-8	Trader	Yes	≥3	≤2	[2,3]	≥2	No	No	No	Yes	No	Yes	Yes	Yes	Unimproved	Communal	Yes	Yes	Male	[13,24]	Third	Yes	≤3	Yes	Always	Always	Always	Yes	April	Negative	___
Gendakore	[26,35]	Female	Mother	Married	No formal education	Farmer	Yes	1	1	[4,5]	≥2	Yes	Yes	Yes	No	No	Yes	No	No			No	Yes	Male	[25,36]	Third	No	>3	Yes	Sometimes	Sometimes	Always	No	April	Positive	2+
Lagahare	[26,35]	Female	Mother	Married	Diploma and above	Employer	No	2	1	[4,5]	≥2	No	No	Yes	Yes	No	No	No	Yes	Unimproved	Communal	Yes	Yes	Male	≤12	Second	Yes	≤3	Yes	Always	Always	Always	Yes	April	Negative	___
Goro	>35	Male	Father	Married	No formal education	Farmer	No	1	1	[4,5]	≥2	No	No	Yes	No	No	Yes	Yes	Yes	Unimproved	Communal	Yes	No	Male	≤12	Third	Yes	>3	Yes	Always	Always	Always	Yes	April	Negative	___
Melkajebdu	>35	Female	Mother	Married	No formal education	Housewife	No	2	1	[4,5]	≥2	Yes	No	Yes	Yes	Yes	Yes	No	Yes	Unimproved	Private	No	Yes	Male	[13,24]	Second	Yes	≤3	Yes	Sometimes	Sometimes	Sometimes	No	April	Negative	___
Gendakore	<26	Female	Mother	Married	Grade 1-4	Farmer	No	≥3	1	[4,5]	≥2	No	No	No	No	No	No	No	Yes	Unimproved	Private	Yes	Yes	Male	≤12	First	Yes	≤3	Yes	Always	Always	Always	Yes	April	Negative	___
Shinile	[26,35]	Female	Mother	Married	Grade 5-8	Housewife	No	1	1	[4,5]	≥2	Yes	Yes	No	No	No	No	No	Yes	Unimproved	Communal	Yes	No	Female	[25,36]	First	Yes	≤3	No	Always	Always	Always	No	April	Negative	___
Goro	[26,35]	Male	Father	Married	Diploma and above	Employer	No	2	1	[4,5]	≥2	Yes	Yes	No	Yes	No	No	No	Yes	Unimproved	Communal	Yes	Yes	Male	>36	Second	Yes	>3	No	Always	Always	Always	Yes	April	Positive	1+
Lagahare	<26	Female	Mother	Married	No formal education	Housewife	No	1	1	[2,3]	1	No	Yes	No	Yes	No	No	No	Yes	Improved	Communal	Yes	No	Male	[13,24]	First	No	≤3	No	Always	Always	Always	Yes	April	Positive	2+
Lagahare	[26,35]	Female	Mother	Married	No formal education	Housewife	No	≥3	≤2	[4,5]	≥2	No	No	No	No	No	No	No	Yes	Unimproved	Private	Yes	No	Male	[13,24]	Third	Yes	>3	No	Always	Always	Always	Yes	April	Negative	___
Gendakore	[26,35]	Male	Realtive	Not Married	No formal education	Farmer	No	1	1	[4,5]	1	No	No	Yes	No	Yes	No	No	Yes	Unimproved	Communal	No	No	Female	[25,36]	Third	No	>3	Yes	Sometimes	Sometimes	Sometimes	No	April	Positive	1+
Melkajebdu	<26	Female	Mother	Married	No formal education	Farmer	No	≥3	1	>5	≥2	Yes	No	Yes	Yes	No	Yes	No	Yes	Improved	Private	Yes	No	Male	≤12	Fourth and above	No	≤3	Yes	Always	Always	Always	Yes	April	Negative	___
Goro	[26,35]	Female	Mother	Married	Diploma and above	Employer	No	2	1	[4,5]	1	No	No	No	No	No	No	No	Yes	Unimproved	Communal	Yes	Yes	Male	≤12	Second	No	≤3	No	Always	Always	Always	Yes	April	Negative	___
Shinile	[26,35]	Female	Mother	Married	Grade 5-8	Housewife	No	1	1	[4,5]	≥2	Yes	Yes	No	No	No	No	No	Yes	Unimproved	Private	Yes	No	Female	≤12	Second	Yes	≤3	No	Always	Always	Always	Yes	April	Negative	___
Goro	>35	Male	Father	Married	No formal education	Farmer	No	1	1	[4,5]	≥2	No	No	No	No	No	No	Yes	Yes	Unimproved	Communal	Yes	Yes	Male	[13,24]	Third	Yes	≤3	No	Sometimes	Sometimes	Rarely	Yes	April	Negative	___
Goro	[26,35]	Male	Father	Married	Diploma and above	Employer	Yes	1	1	[2,3]	1	Yes	No	No	No	No	No	No	Yes	Unimproved	Communal	Yes	Yes	Female	[25,36]	First	Yes	>3	Yes	Always	Always	Always	Yes	April	Negative	___
Lagahare	[26,35]	Female	Mother	Married	No formal education	Farmer	No	1	1	>5	≥2	Yes	Yes	No	No	No	No	No	Yes	Unimproved	Communal	No	Yes	Male	[25,36]	Fourth and above	No	>3	Yes	Sometimes	Sometimes	Sometimes	No	April	Positive	2+
Gendakore	<26	Female	Mother	Married	Grade 5-8	Employer	No	2	1	[2,3]	1	No	No	No	No	No	No	No	Yes	Unimproved	Private	Yes	Yes	Male	[13,24]	First	Yes	≤3	No	Always	Always	Always	Yes	April	Positive	1+
Gendakore	[26,35]	Female	Mother	Married	Grade 9-12	Employer	No	≥3	≤2	[4,5]	1	No	No	No	Yes	No	Yes	No	Yes	Unimproved	Private	Yes	Yes	Female	≤12	Second	Yes	≤3	Yes	Always	Always	Always	Yes	April	Negative	___
Lagahare	<26	Female	Mother	Married	No formal education	Housewife	No	1	1	[4,5]	≥2	No	No	No	Yes	No	No	No	Yes	Unimproved	Communal	Yes	No	Female	≤12	Second	Yes	≤3	Yes	Always	Always	Always	Yes	April	Negative	___
Goro	>35	Male	Father	Married	No formal education	Trader	No	2	1	[4,5]	1	No	No	No	No	No	No	Yes	Yes	Unimproved	Communal	Yes	Yes	Male	[13,24]	Second	Yes	≤3	Yes	Sometimes	Rarely	Rarely	Yes	April	Negative	___
Gendakore	[26,35]	Female	Mother	Married	Grade 5-8	Farmer	No	2	1	[4,5]	1	No	Yes	No	No	No	No	No	Yes	Unimproved	Private	Yes	No	Female	>36	Second	Yes	≤3	No	Always	Always	Always	Yes	April	Negative	___
Lagahare	<26	Female	Mother	Married	Grade 9-12	Housewife	No	1	1	[4,5]	≥2	No	No	No	No	No	No	No	Yes	Unimproved	Private	Yes	Yes	Male	≤12	Second	Yes	≤3	No	Always	Always	Always	Yes	April	Negative	___
Goro	[26,35]	Female	Mother	Married	Diploma and above	Housewife	No	2	1	[4,5]	1	No	No	Yes	Yes	No	Yes	No	Yes	Unimproved	Private	Yes	Yes	Female	≤12	First	No	>3	Yes	Always	Always	Always	Yes	April	Negative	___
Shinile	[26,35]	Male	Father	Married	Diploma and above	Employer	No	2	1	[4,5]	1	No	No	No	No	No	No	No	Yes	Improved	Private	Yes	No	Female	[25,36]	Second	Yes	≤3	Yes	Always	Always	Always	No	April	Negative	___
Goro	[26,35]	Male	Father	Married	No formal education	Farmer	No	1	1	[4,5]	1	Yes	Yes	No	No	No	No	No	Yes	Unimproved	Communal	No	Yes	Male	>36	Third	No	>3	Yes	Rarely	Rarely	Rarely	No	June	Positive	3+
Lagahare	<26	Female	Mother	Married	No formal education	Housewife	No	1	1	[2,3]	1	No	No	No	No	No	No	No	Yes	Unimproved	Private	Yes	No	Female	[13,24]	First	Yes	>3	Yes	Always	Always	Always	Yes	June	Positive	2+
Gendakore	<26	Female	Mother	Married	Grade 9-12	Trader	No	≥3	≤2	[4,5]	≥2	Yes	Yes	No	Yes	No	No	No	Yes	Improved	Private	Yes	Yes	Female	[13,24]	Second	Yes	≤3	Yes	Always	Always	Always	Yes	March	Negative	___
Shinile	[26,35]	Female	Mother	Married	No formal education	Housewife	No	2	1	[4,5]	1	No	No	Yes	No	Yes	No	No	Yes	Improved	Private	No	No	Male	[13,24]	First	No	>3	Yes	Always	Always	Always	No	June	Positive	2+
Goro	[26,35]	Female	Mother	Married	No formal education	Housewife	No	1	1	[2,3]	1	Yes	No	No	No	Yes	No	Yes	Yes	Unimproved	Communal	Yes	No	Male	>36	First	Yes	>3	Yes	Rarely	Sometimes	Always	Yes	March	Negative	___
Gendakore	[26,35]	Female	Mother	Married	Grade 5-8	Housewife	Yes	1	1	[4,5]	1	Yes	Yes	No	Yes	No	No	No	Yes	Unimproved	Communal	Yes	No	Female	[25,36]	Fourth and above	No	≤3	No	Always	Always	Always	Yes	June	Positive	1+
Lagahare	[26,35]	Female	Mother	Married	Grade 9-12	Housewife	No	≥3	1	>5	≥2	Yes	Yes	No	No	Yes	No	Yes	Yes	Unimproved	Private	Yes	Yes	Female	≤12	Second	Yes	≤3	No	Always	Always	Always	Yes	March	Negative	___
Goro	[26,35]	Female	Mother	Married	Diploma and above	Employer	Yes	1	1	[4,5]	1	No	No	No	No	No	No	No	Yes	Unimproved	Communal	Yes	No	Female	[25,36]	Second	Yes	>3	No	Always	Always	Always	Yes	March	Negative	___
Gendakore	[26,35]	Female	Mother	Married	No formal education	Farmer	No	≥3	≤2	[4,5]	≥2	Yes	Yes	No	Yes	No	Yes	No	Yes	Unimproved	Private	Yes	Yes	Male	≤12	Second	Yes	≤3	Yes	Always	Always	Always	Yes	June	Positive	2+
Lagahare	<26	Female	Mother	Married	No formal education	Housewife	No	1	1	[4,5]	≥2	No	No	No	Yes	No	No	No	Yes	Unimproved	Communal	Yes	No	Male	[13,24]	Second	Yes	≤3	Yes	Always	Always	Always	Yes	March	Positive	2+
Shinile	[26,35]	Female	Realtive	Married	No formal education	Farmer	No	1	1	[4,5]	≥2	Yes	Yes	Yes	Yes	Yes	No	No	Yes	Improved	Private	No	Yes	Male	[13,24]	First	No	>3	Yes	Always	Always	Always	No	March	Negative	___
Goro	>35	Male	Father	Married	Diploma and above	Employer	No	1	1	[2,3]	1	No	No	No	Yes	No	No	No	Yes	Unimproved	Communal	Yes	Yes	Female	>36	Second	Yes	≤3	Yes	Always	Always	Always	No	March	Negative	___
Lagahare	>35	Female	Mother	Married	Grade 9-12	Housewife	No	1	1	[4,5]	1	No	No	Yes	No	Yes	No	No	Yes	Unimproved	Private	No	Yes	Female	[13,24]	Third	No	≤3	Yes	Sometimes	Sometimes	Always	Yes	March	Negative	___
Gendakore	<26	Female	Mother	Married	Grade 5-8	Trader	No	≥3	≤2	[4,5]	1	No	No	No	No	No	No	No	Yes	Unimproved	Private	Yes	Yes	Male	[13,24]	Second	Yes	≤3	Yes	Always	Always	Always	Yes	March	Positive	2+
Goro	[26,35]	Female	Mother	Married	Diploma and above	Employer	No	1	1	[4,5]	1	No	No	No	No	No	No	Yes	Yes	Unimproved	Communal	Yes	Yes	Female	≤12	Second	Yes	>3	No	Always	Always	Always	Yes	March	Positive	1+
Lagahare	<26	Female	Mother	Married	Grade 9-12	Trader	No	≥3	≤2	[4,5]	≥2	Yes	No	No	No	No	No	Yes	Yes	Improved	Private	Yes	No	Male	>36	First	Yes	≤3	Yes	Always	Always	Always	Yes	March	Positive	1+
Gendakore	[26,35]	Female	Mother	Married	Grade 5-8	Housewife	No	≥3	≤2	>5	≥2	No	No	No	No	No	No	No	Yes	Unimproved	Private	Yes	Yes	Male	[13,24]	Third	Yes	≤3	Yes	Always	Always	Always	Yes	March	Negative	___
Gendakore	<26	Female	Mother	Married	Grade 1-4	Trader	No	≥3	1	[4,5]	≥2	No	No	No	No	No	No	No	Yes	Unimproved	Private	Yes	Yes	Male	≤12	Second	Yes	≤3	Yes	Always	Always	Always	Yes	March	Negative	___
Goro	[26,35]	Female	Mother	Married	Grade 9-12	Employer	No	1	1	[4,5]	≥2	Yes	Yes	No	No	No	No	No	No			No	No	Male	≤12	Third	Yes	≤3	No	Always	Always	Always	Yes	March	Negative	___
Goro	[26,35]	Female	Mother	Married	Grade 5-8	Housewife	No	1	1	[4,5]	1	No	No	No	No	No	No	No	Yes	Improved	Communal	Yes	No	Female	≤12	Second	Yes	≤3	No	Always	Always	Always	Yes	March	Positive	2+
Gendakore	<26	Female	Mother	Married	Grade 1-4	Trader	Yes	≥3	≤2	[4,5]	≥2	No	No	No	Yes	Yes	Yes	No	Yes	Unimproved	Communal	Yes	Yes	Female	[13,24]	Second	Yes	≤3	Yes	Always	Always	Always	Yes	March	Negative	___
Goro	[26,35]	Male	Father	Married	Diploma and above	Employer	No	1	1	[2,3]	1	No	No	No	Yes	No	Yes	No	Yes	Unimproved	Communal	Yes	No	Male	>36	First	Yes	>3	No	Always	Always	Always	Yes	March	Negative	___
Lagahare	[26,35]	Female	Realtive	Married	No formal education	Farmer	No	2	1	[4,5]	≥2	Yes	No	No	No	No	No	No	Yes	Unimproved	Private	No	No	Male	≤12	Second	Yes	>3	Yes	Always	Always	Always	Yes	March	Negative	___
Goro	[26,35]	Male	Father	Married	Grade 9-12	Farmer	No	2	1	[4,5]	≥2	Yes	Yes	Yes	Yes	No	Yes	No	Yes	Improved	Private	Yes	Yes	Male	>36	First	No	>3	No	Always	Always	Always	Yes	March	Negative	___
Lagahare	[26,35]	Female	Mother	Married	Grade 1-4	Housewife	No	≥3	≤2	>5	1	No	No	No	Yes	No	No	No	Yes	Unimproved	Private	No	No	Male	>36	Fourth and above	No	≤3	Yes	Sometimes	Rarely	Sometimes	No	March	Negative	___
Gendakore	>35	Female	Realtive	Married	Grade 9-12	Employer	Yes	≥3	1	[2,3]	1	No	No	No	Yes	No	No	No	Yes	Unimproved	Private	Yes	No	Female	[13,24]	First	Yes	≤3	No	Always	Always	Always	Yes	March	Negative	___
Goro	[26,35]	Female	Mother	Married	Grade 1-4	Employer	No	1	1	[4,5]	≥2	No	No	No	No	No	No	No	Yes	Unimproved	Communal	Yes	No	Male	>36	Second	Yes	≤3	No	Always	Always	Always	Yes	February	Positive	2+
Gendakore	>35	Male	Father	Married	Diploma and above	Employer	No	2	1	>5	1	No	No	No	No	No	No	No	Yes	Unimproved	Communal	Yes	No	Female	>36	Third	Yes	≤3	Yes	Always	Always	Always	Yes	March	Negative	___
Lagahare	<26	Female	Mother	Married	Grade 1-4	Housewife	No	1	1	[2,3]	1	No	No	Yes	Yes	No	No	No	Yes	Unimproved	Communal	No	No	Male	≤12	Third	No	>3	Yes	Rarely	Sometimes	Rarely	No	March	Negative	___
Gendakore	[26,35]	Female	Mother	Not Married	No formal education	Farmer	No	1	1	>5	1	Yes	Yes	No	No	No	No	No	Yes	Unimproved	Private	No	Yes	Female	≤12	Third	No	>3	Yes	Rarely	Rarely	Always	No	January	Positive	1+
Lagahare	<26	Female	Mother	Married	Diploma and above	Farmer	No	≥3	≤2	[4,5]	1	No	No	No	No	No	No	No	Yes	Unimproved	Private	Yes	No	Female	≤12	First	No	>3	Yes	Always	Always	Always	Yes	March	Negative	___
Gendakore	[26,35]	Female	Mother	Married	Grade 9-12	Farmer	No	1	1	[4,5]	1	No	No	Yes	No	Yes	No	No	Yes	Unimproved	Private	No	Yes	Female	[13,24]	Third	No	≤3	Yes	Sometimes	Sometimes	Always	Yes	March	Negative	___
Gendakore	<26	Female	Mother	Married	Grade 9-12	Housewife	No	1	1	[2,3]	1	No	No	No	No	No	No	Yes	Yes	Unimproved	Communal	Yes	No	Male	[13,24]	First	Yes	≤3	No	Always	Always	Always	Yes	January	Positive	1+
Lagahare	<26	Female	Mother	Married	Grade 1-4	Housewife	No	1	1	[4,5]	≥2	No	Yes	No	Yes	Yes	No	No	Yes	Unimproved	Communal	Yes	Yes	Male	[13,24]	Third	Yes	≤3	Yes	Rarely	Sometimes	Sometimes	Yes	March	Negative	___
Goro	<26	Female	Mother	Married	No formal education	Housewife	No	1	1	[2,3]	1	No	Yes	No	Yes	No	No	No	Yes	Improved	Communal	Yes	No	Male	[13,24]	First	No	≤3	No	Always	Always	Always	Yes	March	Negative	___
Lagahare	<26	Female	Mother	Married	Grade 5-8	Housewife	No	1	1	[4,5]	≥2	No	No	No	No	Yes	No	No	Yes	Unimproved	Private	No	Yes	Male	[13,24]	Second	No	>3	No	Sometimes	Sometimes	Sometimes	No	March	Negative	___
Goro	<26	Female	Mother	Married	No formal education	Farmer	No	1	1	[2,3]	1	No	No	No	No	No	No	No	Yes	Improved	Communal	Yes	Yes	Female	[13,24]	First	Yes	≤3	Yes	Always	Always	Always	Yes	March	Negative	___
Goro	<26	Male	Father	Married	Grade 9-12	Housewife	No	1	1	[2,3]	1	No	No	No	No	No	No	No	Yes	Unimproved	Communal	Yes	Yes	Male	≤12	First	Yes	≤3	Yes	Always	Always	Always	Yes	March	Negative	___
Lagahare	[26,35]	Female	Mother	Married	Grade 5-8	Trader	No	2	1	[4,5]	1	No	No	No	No	No	No	No	No			No	No	Female	[13,24]	Second	No	≤3	Yes	Rarely	Sometimes	Sometimes	No	March	Negative	___
Gendakore	[26,35]	Female	Mother	Married	Grade 9-12	Farmer	No	1	1	[4,5]	≥2	No	No	Yes	No	No	No	No	Yes	Unimproved	Communal	Yes	No	Female	>36	Second	Yes	≤3	Yes	Always	Always	Always	Yes	March	Negative	___
Gendakore	[26,35]	Male	Father	Married	Grade 9-12	Housewife	No	≥3	≤2	>5	≥2	Yes	No	No	No	No	No	No	Yes	Unimproved	Private	Yes	No	Male	[13,24]	Third	No	≤3	Yes	Always	Always	Always	Yes	March	Negative	___
Gendakore	[26,35]	Female	Mother	Married	Grade 5-8	Housewife	No	1	1	[4,5]	1	No	Yes	No	No	No	No	No	Yes	Improved	Communal	Yes	No	Male	≤12	Second	Yes	≤3	Yes	Always	Always	Always	Yes	March	Negative	___
Melkajebdu	>35	Male	Father	Married	Grade 9-12	Employer	No	2	1	[4,5]	1	Yes	No	Yes	Yes	No	No	No	Yes	Unimproved	Communal	Yes	No	Male	>36	Second	Yes	≤3	Yes	Always	Always	Sometimes	Yes	March	Negative	___
Goro	<26	Female	Mother	Married	No formal education	Housewife	No	≥3	≤2	[4,5]	≥2	No	No	No	No	No	No	No	Yes	Improved	Private	Yes	No	Male	≤12	First	Yes	≤3	No	Always	Always	Always	Yes	March	Negative	___
Goro	>35	Female	Mother	Married	No formal education	Trader	No	≥3	1	>5	1	No	No	No	No	No	No	No	Yes	Unimproved	Communal	Yes	No	Male	[25,36]	Fourth and above	Yes	≤3	Yes	Always	Always	Always	Yes	March	Negative	___
Gendakore	[26,35]	Male	Father	Married	Grade 9-12	Housewife	No	1	1	[4,5]	1	No	No	No	Yes	No	Yes	No	Yes	Improved	Private	Yes	No	Male	>36	Third	No	>3	Yes	Always	Rarely	Always	Yes	March	Negative	___
Gendakore	[26,35]	Female	Mother	Married	Grade 5-8	Housewife	Yes	2	1	[4,5]	1	No	Yes	No	Yes	No	Yes	No	Yes	Unimproved	Communal	Yes	No	Male	>36	Second	No	≤3	Yes	Always	Always	Always	Yes	March	Negative	___
Goro	<26	Female	Mother	Married	Grade 1-4	Farmer	No	1	1	[4,5]	1	No	No	No	No	No	No	No	Yes	Improved	Communal	Yes	No	Male	≤12	Second	Yes	≤3	No	Always	Always	Always	Yes	March	Negative	___
Goro	[26,35]	Female	Mother	Married	Grade 9-12	Employer	No	≥3	≤2	>5	≥2	No	No	No	No	No	No	No	Yes	Improved	Private	Yes	No	Male	≤12	Fourth and above	Yes	≤3	Yes	Always	Always	Always	Yes	March	Negative	___
Goro	>35	Male	Father	Married	No formal education	Farmer	No	2	1	>5	1	No	No	Yes	No	No	No	No	No			Yes	No	Male	≤12	First	Yes	≤3	No	Always	Always	Always	No	April	Negative	___
Lagahare	[26,35]	Male	Father	Married	Diploma and above	Employer	No	1	1	>5	≥2	No	No	Yes	No	No	No	No	Yes	Unimproved	Communal	No	No	Male	>36	Fourth and above	Yes	>3	Yes	Sometimes	Sometimes	Sometimes	No	February	Negative	___
Goro	<26	Female	Mother	Married	No formal education	Housewife	No	1	1	[4,5]	≥2	Yes	Yes	No	No	No	No	No	Yes	Unimproved	Communal	No	No	Male	≤12	Second	Yes	≤3	Yes	Always	Always	Always	No	February	Negative	___
Lagahare	[26,35]	Female	Mother	Married	Grade 1-4	Housewife	No	1	1	[4,5]	1	No	No	No	No	No	No	No	Yes	Unimproved	Private	No	No	Female	[13,24]	First	Yes	>3	Yes	Rarely	Sometimes	Sometimes	No	February	Negative	___
Goro	[26,35]	Male	Father	Married	Grade 5-8	Employer	No	1	1	[2,3]	1	No	No	No	No	No	No	No	Yes	Unimproved	Private	Yes	Yes	Male	[13,24]	First	No	≤3	No	Always	Always	Always	Yes	February	Negative	___
Lagahare	<26	Male	Realtive	Married	No formal education	Farmer	No	1	1	[2,3]	1	Yes	No	Yes	No	No	Yes	Yes	Yes	Unimproved	Communal	Yes	Yes	Female	≤12	First	No	>3	Yes	Always	Always	Always	Yes	February	Negative	___
Goro	>35	Male	Father	Married	No formal education	Trader	No	1	1	>5	≥2	Yes	Yes	No	Yes	Yes	No	No	Yes	Unimproved	Private	Yes	No	Male	[25,36]	Fourth and above	Yes	≤3	Yes	Always	Always	Always	Yes	February	Negative	___
Lagahare	[26,35]	Female	Mother	Not Married	No formal education	Farmer	No	2	1	[4,5]	≥2	Yes	No	No	No	No	No	Yes	Yes	Unimproved	Communal	Yes	No	Male	[13,24]	Second	Yes	>3	No	Always	Always	Always	Yes	February	Positive	1+
Goro	<26	Female	Mother	Not Married	Grade 9-12	Farmer	No	1	1	[2,3]	1	No	No	No	No	Yes	No	No	Yes	Unimproved	Communal	Yes	No	Female	[13,24]	First	Yes	≤3	Yes	Always	Always	Always	Yes	February	Negative	___
Lagahare	[26,35]	Male	Father	Married	Diploma and above	Housewife	No	1	1	[2,3]	1	Yes	No	No	Yes	No	No	No	Yes	Unimproved	Communal	Yes	No	Female	[13,24]	First	Yes	>3	No	Always	Always	Always	Yes	February	Negative	___
Lagahare	[26,35]	Female	Mother	Married	Grade 9-12	Employer	No	1	1	[4,5]	1	Yes	No	No	No	No	No	Yes	Yes	Unimproved	Communal	Yes	No	Male	[13,24]	Second	Yes	>3	Yes	Always	Always	Always	Yes	February	Negative	___
Goro	<26	Female	Mother	Married	No formal education	Housewife	No	1	1	[4,5]	1	No	No	No	No	No	No	No	Yes	Unimproved	Private	Yes	No	Female	≤12	Third	Yes	>3	No	Always	Always	Always	Yes	February	Negative	___
Lagahare	[26,35]	Female	Mother	Married	No formal education	Farmer	No	2	1	[4,5]	≥2	Yes	No	Yes	Yes	No	Yes	No	Yes	Unimproved	Private	Yes	Yes	Male	[25,36]	Fourth and above	Yes	>3	Yes	Always	Always	Always	No	February	Negative	___
Lagahare	[26,35]	Male	Father	Married	No formal education	Farmer	No	2	1	>5	≥2	Yes	No	Yes	No	No	No	No	Yes	Unimproved	Private	No	Yes	Female	[13,24]	Fourth and above	Yes	≤3	Yes	Always	Always	Always	No	February	Negative	___
Lagahare	[26,35]	Female	Mother	Married	No formal education	Housewife	No	1	1	[4,5]	1	Yes	No	No	No	No	No	No	Yes	Unimproved	Communal	Yes	Yes	Male	≤12	Second	Yes	>3	No	Always	Always	Always	Yes	February	Negative	___
Gendakore	[26,35]	Female	Mother	Married	Grade 5-8	Housewife	No	1	1	[2,3]	1	No	No	No	Yes	No	Yes	No	Yes	Unimproved	Communal	Yes	No	Female	[13,24]	First	Yes	≤3	No	Always	Always	Always	Yes	February	Negative	___
Gendakore	<26	Female	Mother	Married	Grade 5-8	Housewife	Yes	1	1	>5	≥2	Yes	Yes	Yes	No	No	No	No	Yes	Unimproved	Private	Yes	No	Female	≤12	Fourth and above	No	≤3	No	Always	Always	Always	Yes	February	Negative	___
Gendakore	[26,35]	Female	Mother	Married	Grade 5-8	Housewife	Yes	1	1	[4,5]	≥2	Yes	No	No	No	No	No	No	Yes	Unimproved	Communal	No	No	Female	>36	First	Yes	>3	No	Always	Always	Always	Yes	February	Negative	___
Gendakore	[26,35]	Female	Mother	Married	No formal education	Housewife	No	1	1	>5	1	No	No	Yes	Yes	No	Yes	No	Yes	Unimproved	Communal	No	No	Male	[13,24]	Second	No	≤3	No	Always	Sometimes	Sometimes	No	February	Negative	___
Goro	[26,35]	Female	Mother	Married	Diploma and above	Employer	No	≥3	1	[4,5]	≥2	Yes	No	No	No	No	No	Yes	Yes	Improved	Private	Yes	No	Male	>36	First	Yes	≤3	Yes	Always	Always	Always	Yes	February	Negative	___
Lagahare	[26,35]	Female	Mother	Married	No formal education	Farmer	No	1	1	[4,5]	≥2	Yes	Yes	Yes	No	No	Yes	No	Yes	Unimproved	Private	No	Yes	Male	≤12	Third	No	>3	Yes	Sometimes	Sometimes	Sometimes	No	February	Positive	1+
Goro	[26,35]	Female	Mother	Married	Grade 5-8	Housewife	No	1	1	[4,5]	1	No	Yes	No	No	No	No	No	Yes	Improved	Communal	Yes	No	Female	≤12	Second	Yes	≤3	Yes	Always	Always	Always	Yes	February	Negative	___
Goro	[26,35]	Female	Mother	Married	Diploma and above	Employer	No	2	1	[4,5]	1	No	No	No	No	No	No	No	Yes	Unimproved	Communal	Yes	Yes	Male	≤12	Second	No	≤3	No	Always	Always	Always	Yes	February	Negative	___
Lagahare	<26	Female	Mother	Married	Grade 5-8	Housewife	No	1	1	[2,3]	1	No	No	No	No	No	No	No	Yes	Unimproved	Communal	Yes	No	Male	≤12	First	Yes	≤3	No	Always	Always	Always	Yes	February	Negative	___
Lagahare	[26,35]	Female	Mother	Married	Grade 5-8	Trader	No	1	1	[2,3]	1	No	No	Yes	No	No	No	Yes	Yes	Improved	Communal	No	No	Female	[25,36]	First	Yes	≤3	No	Always	Always	Always	No	February	Negative	___
Lagahare	[26,35]	Female	Mother	Married	No formal education	Housewife	No	1	1	[2,3]	1	No	No	No	No	No	No	No	Yes	Unimproved	Communal	Yes	Yes	Female	[13,24]	First	No	>3	Yes	Always	Always	Always	Yes	February	Negative	___
Shinile	[26,35]	Male	Father	Married	No formal education	Housewife	No	1	1	[4,5]	1	No	No	No	Yes	No	No	No	Yes	Unimproved	Communal	Yes	No	Male	[25,36]	Third	Yes	≤3	No	Always	Always	Always	Yes	February	Negative	___
Lagahare	[26,35]	Male	Father	Married	No formal education	Farmer	No	1	1	[2,3]	1	Yes	No	No	No	No	No	No	Yes	Unimproved	Communal	No	Yes	Female	[13,24]	First	Yes	>3	Yes	Always	Always	Always	Yes	February	Negative	___
Melkajebdu	>35	Male	Father	Married	Diploma and above	Trader	No	2	≤2	>5	≥2	Yes	No	No	Yes	No	No	Yes	Yes	Improved	Communal	Yes	No	Male	[13,24]	Third	No	≤3	Yes	Always	Always	Always	Yes	February	Negative	___
Shinile	[26,35]	Female	Mother	Married	No formal education	Housewife	No	1	1	[4,5]	≥2	Yes	No	No	No	No	No	No	Yes	Unimproved	Private	Yes	No	Male	≤12	Third	Yes	≤3	Yes	Always	Always	Always	Yes	February	Negative	___
Goro	[26,35]	Female	Mother	Married	No formal education	Farmer	No	2	1	[4,5]	≥2	Yes	Yes	Yes	Yes	No	No	No	Yes	Unimproved	Private	Yes	No	Male	≤12	Third	Yes	≤3	No	Always	Always	Always	Yes	February	Negative	___
Melkajebdu	[26,35]	Female	Mother	Married	Diploma and above	Employer	Yes	1	1	[4,5]	≥2	Yes	No	No	Yes	Yes	Yes	No	Yes	Improved	Private	Yes	No	Female	[25,36]	Second	Yes	>3	Yes	Always	Always	Always	Yes	February	Negative	___
Goro	>35	Male	Father	Married	No formal education	Trader	No	1	1	[2,3]	1	No	No	No	No	No	No	No	Yes	Unimproved	Communal	Yes	No	Female	[13,24]	First	No	≤3	No	Always	Always	Always	Yes	February	Negative	___
Shinile	[26,35]	Female	Mother	Married	No formal education	Housewife	No	1	1	[2,3]	1	No	No	No	No	No	No	No	Yes	Unimproved	Communal	Yes	No	Male	≤12	First	Yes	>3	No	Always	Always	Always	Yes	February	Negative	___
Shinile	[26,35]	Female	Mother	Married	No formal education	Farmer	No	≥3	≤2	[4,5]	≥2	No	No	Yes	No	No	Yes	No	Yes	Unimproved	Private	Yes	No	Male	[13,24]	Third	Yes	>3	No	Always	Always	Always	Yes	February	Negative	___
Gendakore	>35	Male	Father	Married	No formal education	Housewife	No	≥3	≤2	>5	≥2	Yes	Yes	No	Yes	No	Yes	No	Yes	Unimproved	Private	Yes	Yes	Female	[25,36]	Second	No	≤3	Yes	Always	Always	Always	Yes	February	Negative	___
Shinile	[26,35]	Male	Father	Married	No formal education	Housewife	No	1	1	[4,5]	1	No	No	No	No	No	No	Yes	Yes	Unimproved	Communal	Yes	Yes	Male	≤12	Second	No	>3	Yes	Always	Always	Sometimes	Yes	February	Negative	___
Goro	[26,35]	Male	Father	Married	Diploma and above	Employer	No	1	1	[2,3]	1	No	No	No	No	No	No	Yes	Yes	Unimproved	Communal	Yes	No	Female	≤12	First	Yes	≤3	No	Always	Always	Always	Yes	February	Negative	___
Melkajebdu	[26,35]	Female	Mother	Married	Grade 5-8	Housewife	Yes	1	1	[4,5]	1	No	No	No	No	No	No	No	Yes	Improved	Communal	Yes	No	Male	≤12	Second	No	≤3	No	Sometimes	Rarely	Sometimes	Yes	February	Negative	___
Lagahare	[26,35]	Female	Mother	Married	No formal education	Housewife	No	1	1	[4,5]	≥2	No	No	No	No	No	No	No	Yes	Unimproved	Private	Yes	No	Male	≤12	Second	Yes	≤3	Yes	Always	Always	Always	Yes	February	Negative	___
Lagahare	<26	Female	Mother	Married	No formal education	Housewife	No	1	1	[2,3]	1	No	No	No	No	No	No	No	Yes	Unimproved	Private	Yes	No	Female	≤12	First	Yes	≤3	No	Always	Always	Always	Yes	February	Negative	___
Melkajebdu	[26,35]	Female	Mother	Married	Grade 9-12	Employer	Yes	1	1	>5	1	No	No	No	No	Yes	No	No	No			Yes	No	Male	≤12	Third	Yes	≤3	Yes	Always	Always	Always	Yes	February	Positive	1+
Gendakore	>35	Male	Father	Married	Diploma and above	Employer	Yes	≥3	≤2	[4,5]	1	Yes	Yes	No	No	No	No	No	Yes	Improved	Private	Yes	No	Male	[13,24]	Second	No	≤3	Yes	Always	Always	Always	Yes	February	Negative	___
Shinile	[26,35]	Female	Mother	Married	No formal education	Housewife	No	1	1	[4,5]	1	No	No	No	No	No	No	Yes	Yes	Unimproved	Communal	Yes	Yes	Female	≤12	Second	Yes	≤3	No	Always	Always	Always	Yes	February	Negative	___
Gendakore	<26	Female	Mother	Married	Diploma and above	Housewife	No	1	1	[2,3]	1	No	No	No	Yes	No	Yes	No	Yes	Unimproved	Communal	Yes	No	Male	≤12	First	Yes	>3	No	Always	Always	Always	Yes	February	Negative	___
Goro	[26,35]	Female	Mother	Married	No formal education	Housewife	No	1	1	[2,3]	1	No	No	Yes	Yes	No	Yes	No	Yes	Improved	Communal	Yes	Yes	Male	≤12	First	No	≤3	No	Always	Always	Always	Yes	February	Negative	___
Goro	>35	Male	Father	Married	No formal education	Farmer	No	1	1	>5	≥2	Yes	No	No	No	No	No	No	Yes	Unimproved	Communal	Yes	No	Female	[25,36]	Fourth and above	No	≤3	Yes	Always	Always	Always	No	February	Negative	___
Melkajebdu	>35	Female	Mother	Married	No formal education	Housewife	No	1	1	[4,5]	≥2	No	No	No	No	No	No	No	Yes	Improved	Communal	Yes	No	Female	≤12	Fourth and above	Yes	≤3	Yes	Always	Always	Always	Yes	March	Negative	___
Goro	[26,35]	Female	Mother	Married	No formal education	Housewife	No	1	1	[2,3]	1	No	No	No	No	No	No	No	No			No	No	Male	≤12	Second	Yes	>3	No	Always	Always	Always	Yes	March	Negative	___
Melkajebdu	[26,35]	Male	Father	Married	Grade 5-8	Employer	No	1	1	[2,3]	1	No	No	No	No	No	No	No	Yes	Improved	Communal	Yes	Yes	Female	≤12	First	Yes	≤3	Yes	Always	Always	Always	Yes	March	Negative	___
Melkajebdu	[26,35]	Male	Father	Married	Grade 5-8	Trader	No	2	1	>5	≥2	Yes	Yes	Yes	Yes	Yes	Yes	Yes	Yes	Unimproved	Private	No	Yes	Male	≤12	Third	Yes	≤3	Yes	Sometimes	Sometimes	Sometimes	Yes	March	Negative	___
Shinile	[26,35]	Female	Mother	Married	No formal education	Housewife	No	1	1	[4,5]	≥2	Yes	No	No	No	No	No	Yes	Yes	Unimproved	Communal	Yes	Yes	Female	≤12	Third	No	>3	No	Always	Always	Always	Yes	March	Negative	___
Gendakore	>35	Male	Father	Married	Diploma and above	Employer	Yes	≥3	≤2	[4,5]	1	Yes	Yes	No	No	No	No	No	Yes	Improved	Private	Yes	No	Male	[13,24]	Second	No	≤3	Yes	Always	Always	Always	Yes	March	Negative	___
Shinile	[26,35]	Male	Father	Married	No formal education	Farmer	No	1	1	[4,5]	≥2	Yes	No	Yes	No	No	No	Yes	Yes	Unimproved	Communal	Yes	Yes	Female	[25,36]	Fourth and above	No	>3	Yes	Always	Always	Always	No	May	Negative	___
Gendakore	[26,35]	Male	Father	Married	Diploma and above	Employer	Yes	1	1	[2,3]	1	No	Yes	No	Yes	No	Yes	No	Yes	Unimproved	Communal	Yes	No	Female	[25,36]	First	Yes	≤3	Yes	Always	Always	Always	Yes	May	Negative	___
Melkajebdu	[26,35]	Female	Mother	Married	Grade 9-12	Employer	No	≥3	≤2	[4,5]	≥2	No	No	Yes	No	No	No	Yes	Yes	Improved	Private	Yes	Yes	Male	≤12	Second	Yes	≤3	No	Always	Always	Always	Yes	May	Negative	___
Shinile	[26,35]	Female	Mother	Married	No formal education	Farmer	No	1	1	[4,5]	1	No	No	Yes	No	No	Yes	No	Yes	Unimproved	Communal	Yes	No	Female	≤12	Third	No	≤3	Yes	Always	Always	Sometimes	Yes	May	Negative	___
Gendakore	>35	Female	Mother	Married	Grade 9-12	Farmer	No	2	1	[4,5]	1	No	No	Yes	No	No	Yes	Yes	Yes	Improved	Private	Yes	Yes	Male	>36	Third	Yes	≤3	Yes	Always	Always	Always	Yes	May	Negative	___
Melkajebdu	<26	Female	Mother	Married	Grade 9-12	Farmer	No	2	1	[4,5]	1	Yes	Yes	Yes	Yes	No	No	No	No			Yes	No	Male	[13,24]	Second	No	>3	No	Sometimes	Sometimes	Sometimes	No	May	Negative	___
Shinile	[26,35]	Female	Mother	Married	No formal education	Housewife	No	≥3	1	[4,5]	1	No	No	No	No	No	No	No	Yes	Unimproved	Private	Yes	No	Female	>36	Third	Yes	≤3	No	Always	Always	Always	Yes	May	Negative	___
Gendakore	[26,35]	Female	Mother	Married	Diploma and above	Trader	No	2	1	[4,5]	≥2	No	No	Yes	Yes	No	Yes	No	Yes	Improved	Private	Yes	No	Female	[25,36]	Second	Yes	>3	Yes	Always	Always	Always	Yes	May	Negative	___
Melkajebdu	[26,35]	Female	Mother	Married	No formal education	Housewife	No	2	1	[4,5]	1	Yes	No	Yes	Yes	Yes	No	No	Yes	Unimproved	Private	Yes	Yes	Male	[25,36]	Second	Yes	>3	No	Always	Always	Always	No	January	Positive	1+
Shinile	<26	Female	Mother	Married	No formal education	Housewife	No	2	1	[4,5]	≥2	No	No	No	No	No	No	No	Yes	Unimproved	Communal	Yes	No	Female	[13,24]	First	Yes	≤3	No	Always	Always	Always	Yes	May	Negative	___
Shinile	[26,35]	Female	Mother	Married	No formal education	Housewife	No	≥3	1	[4,5]	≥2	No	No	No	No	No	No	No	Yes	Unimproved	Private	Yes	No	Male	[13,24]	First	Yes	≤3	Yes	Always	Always	Always	Yes	May	Negative	___
Gendakore	[26,35]	Female	Mother	Married	Grade 9-12	Housewife	No	1	1	[4,5]	1	No	No	No	No	No	No	No	Yes	Unimproved	Communal	Yes	No	Male	[13,24]	Second	Yes	≤3	No	Always	Always	Always	Yes	May	Negative	___
Lagahare	[26,35]	Female	Mother	Married	No formal education	Farmer	No	1	1	[4,5]	≥2	Yes	No	Yes	No	No	Yes	Yes	Yes	Unimproved	Communal	Yes	No	Male	[25,36]	Second	Yes	>3	No	Always	Always	Always	Yes	January	Negative	___
Shinile	[26,35]	Female	Mother	Married	Grade 5-8	Housewife	No	2	1	>5	≥2	No	No	No	No	Yes	No	No	Yes	Unimproved	Communal	No	No	Male	[13,24]	Third	Yes	>3	No	Sometimes	Sometimes	Sometimes	No	January	Negative	___
Goro	>35	Female	Mother	Married	No formal education	Housewife	No	2	1	>5	≥2	Yes	Yes	No	Yes	No	No	No	Yes	Unimproved	Private	Yes	No	Male	≤12	Fourth and above	Yes	≤3	Yes	Always	Always	Always	Yes	January	Negative	___
Goro	[26,35]	Female	Realtive	Not Married	Diploma and above	Employer	No	2	1	[2,3]	1	No	No	No	Yes	No	No	No	Yes	Unimproved	Private	Yes	No	Female	≤12	First	Yes	>3	Yes	Always	Always	Always	Yes	January	Negative	___
Lagahare	[26,35]	Male	Father	Married	Diploma and above	Employer	No	1	1	[2,3]	1	No	No	No	No	No	No	No	Yes	Unimproved	Communal	Yes	Yes	Male	[13,24]	First	Yes	>3	Yes	Always	Always	Always	Yes	January	Negative	___
Melkajebdu	[26,35]	Male	Father	Married	Grade 5-8	Housewife	No	1	1	[4,5]	1	No	No	Yes	Yes	Yes	No	No	Yes	Unimproved	Private	Yes	Yes	Male	[13,24]	Second	Yes	≤3	Yes	Always	Always	Always	No	January	Negative	___
Shinile	[26,35]	Female	Mother	Married	Grade 5-8	Farmer	No	≥3	≤2	[4,5]	≥2	Yes	No	No	No	No	No	No	Yes	Unimproved	Private	Yes	No	Male	≤12	First	Yes	>3	No	Always	Always	Always	Yes	January	Negative	___
Gendakore	>35	Male	Father	Married	Grade 5-8	Employer	No	1	1	[2,3]	1	No	No	No	Yes	No	No	No	Yes	Unimproved	Communal	Yes	No	Female	[13,24]	First	Yes	>3	No	Always	Always	Always	No	January	Negative	___
Goro	[26,35]	Male	Father	Not Married	Grade 9-12	Trader	No	2	1	[2,3]	≥2	Yes	No	No	Yes	No	No	No	Yes	Unimproved	Communal	Yes	Yes	Male	[13,24]	Second	No	≤3	Yes	Always	Always	Always	Yes	January	Negative	___
Lagahare	>35	Female	Mother	Married	Diploma and above	Employer	No	≥3	≤2	[4,5]	≥2	No	No	Yes	Yes	Yes	No	Yes	Yes	Unimproved	Private	Yes	No	Male	[25,36]	Second	Yes	≤3	No	Always	Always	Always	Yes	January	Negative	___
Shinile	[26,35]	Female	Mother	Married	No formal education	Housewife	No	1	1	[4,5]	1	No	No	No	No	No	No	No	Yes	Unimproved	Communal	Yes	No	Female	≤12	Second	Yes	≤3	No	Always	Always	Always	Yes	January	Negative	___
Gendakore	<26	Female	Mother	Married	Grade 5-8	Employer	No	1	1	[2,3]	1	No	No	Yes	Yes	No	Yes	No	Yes	Unimproved	Communal	Yes	No	Male	≤12	First	Yes	>3	No	Always	Always	Always	Yes	January	Negative	___
Goro	<26	Female	Mother	Married	Grade 5-8	Housewife	No	1	1	[2,3]	1	No	No	No	No	No	No	No	Yes	Unimproved	Communal	Yes	Yes	Male	[13,24]	First	Yes	≤3	Yes	Always	Always	Always	Yes	January	Negative	___
Goro	>35	Female	Mother	Married	No formal education	Housewife	No	1	1	[4,5]	1	No	No	No	No	Yes	No	Yes	Yes	Unimproved	Communal	Yes	Yes	Male	[25,36]	Third	No	>3	Yes	Always	Always	Always	No	January	Negative	___
Lagahare	[26,35]	Female	Mother	Married	No formal education	Trader	No	2	1	[4,5]	1	No	No	No	Yes	No	No	Yes	Yes	Unimproved	Private	Yes	No	Female	[25,36]	Second	Yes	>3	Yes	Always	Always	Always	Yes	January	Negative	___
Melkajebdu	>35	Female	Mother	Married	No formal education	Housewife	No	2	≤2	>5	≥2	Yes	No	Yes	Yes	Yes	No	No	No			Yes	No	Female	[25,36]	Fourth and above	Yes	≤3	Yes	Always	Always	Always	No	January	Negative	___
Shinile	[26,35]	Female	Mother	Married	Grade 5-8	Housewife	No	2	1	[2,3]	1	No	No	No	No	No	No	No	Yes	Unimproved	Private	No	No	Male	≤12	Third	Yes	≤3	No	Sometimes	Sometimes	Sometimes	No	January	Negative	___
Goro	>35	Female	Mother	Married	Diploma and above	Employer	Yes	2	1	[2,3]	1	No	No	No	Yes	No	Yes	Yes	Yes	Improved	Private	Yes	No	Female	>36	Second	Yes	≤3	No	Always	Always	Always	Yes	January	Negative	___
Lagahare	[26,35]	Female	Mother	Married	No formal education	Farmer	No	1	1	[4,5]	≥2	No	No	Yes	No	No	Yes	No	Yes	Unimproved	Communal	Yes	No	Male	≤12	Second	Yes	≤3	Yes	Always	Always	Always	Yes	January	Negative	___
Shinile	[26,35]	Female	Mother	Married	No formal education	Farmer	No	2	1	[4,5]	1	No	No	No	No	No	No	No	Yes	Unimproved	Private	Yes	Yes	Male	≤12	Second	Yes	≤3	Yes	Always	Always	Always	Yes	January	Negative	___
Gendakore	[26,35]	Male	Father	Married	Diploma and above	Employer	No	2	1	[4,5]	1	No	No	No	No	No	No	No	Yes	Unimproved	Communal	Yes	Yes	Male	[25,36]	Second	Yes	>3	No	Always	Always	Always	Yes	January	Negative	___
Goro	[26,35]	Female	Mother	Married	No formal education	Housewife	No	1	1	[4,5]	1	No	No	No	No	No	No	Yes	Yes	Unimproved	Communal	Yes	Yes	Male	[13,24]	Second	Yes	≤3	No	Always	Always	Always	Yes	January	Negative	___
Melkajebdu	[26,35]	Female	Mother	Married	No formal education	Housewife	No	2	1	[4,5]	1	Yes	No	Yes	Yes	Yes	No	No	Yes	Unimproved	Private	Yes	Yes	Male	[25,36]	Second	Yes	>3	No	Always	Always	Always	No	January	Negative	___
Goro	<26	Female	Mother	Married	Diploma and above	Employer	No	1	1	[4,5]	≥2	No	No	Yes	No	No	No	Yes	Yes	Unimproved	Communal	Yes	No	Female	>36	Second	Yes	≤3	Yes	Always	Always	Always	Yes	January	Negative	___
Lagahare	[26,35]	Female	Mother	Married	Grade 5-8	Housewife	No	≥3	≤2	[4,5]	≥2	No	No	No	No	No	No	No	Yes	Unimproved	Private	Yes	No	Male	≤12	First	Yes	>3	No	Always	Always	Always	Yes	January	Negative	___
Shinile	[26,35]	Female	Mother	Married	No formal education	Farmer	No	1	1	[4,5]	≥2	Yes	Yes	Yes	Yes	No	Yes	No	No			Yes	Yes	Male	[13,24]	Third	No	>3	No	Always	Always	Always	Yes	January	Negative	___
Shinile	>35	Female	Mother	Married	No formal education	Farmer	No	2	1	[4,5]	≥2	Yes	No	Yes	Yes	Yes	Yes	No	Yes	Unimproved	Private	No	Yes	Male	[13,24]	Second	Yes	≤3	Yes	Sometimes	Sometimes	Sometimes	No	January	Negative	___
Melkajebdu	[26,35]	Female	Mother	Married	Grade 5-8	Farmer	No	1	1	[4,5]	1	No	No	Yes	Yes	Yes	No	No	Yes	Unimproved	Private	Yes	Yes	Male	[13,24]	Second	Yes	≤3	Yes	Always	Always	Always	No	January	Negative	___
Goro	[26,35]	Male	Father	Married	Diploma and above	Employer	No	≥3	1	[4,5]	1	No	No	No	Yes	No	Yes	No	Yes	Unimproved	Communal	Yes	No	Female	≤12	Second	Yes	≤3	No	Always	Always	Always	Yes	January	Negative	___
Lagahare	[26,35]	Male	Father	Married	No formal education	Trader	No	2	≤2	[4,5]	≥2	Yes	No	Yes	Yes	Yes	No	No	No			Yes	No	Male	≤12	Second	Yes	≤3	No	Always	Always	Always	No	January	Negative	___
Goro	[26,35]	Female	Mother	Married	No formal education	Trader	No	2	1	[4,5]	1	No	No	No	No	Yes	No	Yes	Yes	Unimproved	Private	Yes	No	Male	[13,24]	First	Yes	≤3	Yes	Always	Always	Always	Yes	January	Positive	1+
Goro	[26,35]	Female	Mother	Married	No formal education	Farmer	No	2	1	[4,5]	1	No	No	Yes	No	No	Yes	No	Yes	Unimproved	Private	Yes	Yes	Male	≤12	Second	Yes	≤3	Yes	Always	Always	Always	Yes	January	Negative	___
Goro	>35	Female	Mother	Married	Diploma and above	Employer	Yes	≥3	1	[4,5]	1	No	No	No	No	No	No	No	Yes	Improved	Private	Yes	No	Male	[13,24]	First	Yes	≤3	Yes	Always	Always	Always	Yes	January	Negative	___
Shinile	[26,35]	Female	Mother	Married	No formal education	Trader	No	2	1	[4,5]	1	No	No	No	No	Yes	No	Yes	Yes	Unimproved	Private	Yes	No	Male	[13,24]	First	Yes	≤3	Yes	Always	Always	Always	Yes	January	Negative	___
Lagahare	<26	Female	Mother	Married	Grade 5-8	Farmer	No	1	1	[2,3]	1	No	No	No	No	No	No	No	Yes	Unimproved	Communal	Yes	No	Male	≤12	First	Yes	>3	Yes	Always	Always	Always	Yes	January	Negative	___
Lagahare	[26,35]	Female	Mother	Not Married	No formal education	Housewife	No	1	1	[2,3]	1	No	No	No	No	No	No	No	Yes	Unimproved	Communal	No	Yes	Female	>36	First	Yes	>3	No	Always	Always	Always	No	January	Negative	___
Melkajebdu	[26,35]	Female	Mother	Married	No formal education	Housewife	No	1	1	[4,5]	≥2	Yes	Yes	No	Yes	No	No	No	Yes	Unimproved	Private	Yes	No	Male	[13,24]	Third	Yes	>3	Yes	Always	Always	Always	Yes	January	Negative	___
Lagahare	<26	Male	Realtive	Married	No formal education	Farmer	No	1	1	[2,3]	1	No	No	No	No	No	No	Yes	Yes	Unimproved	Communal	Yes	Yes	Male	[13,24]	First	Yes	>3	No	Always	Always	Always	Yes	January	Negative	___
Gendakore	<26	Female	Mother	Married	No formal education	Housewife	No	1	1	>5	≥2	Yes	No	No	No	No	No	No	Yes	Unimproved	Communal	Yes	No	Male	≤12	Fourth and above	No	≤3	No	Always	Always	Always	Yes	January	Negative	___
Shinile	>35	Female	Mother	Married	No formal education	Trader	No	1	1	[2,3]	1	No	No	No	No	No	No	No	Yes	Unimproved	Communal	Yes	No	Female	[13,24]	First	No	≤3	No	Always	Always	Always	Yes	January	Negative	___
Gendakore	[26,35]	Female	Mother	Married	Grade 1-4	Housewife	Yes	1	1	[4,5]	1	No	No	Yes	No	No	Yes	No	Yes	Unimproved	Private	Yes	No	Female	≤12	Second	Yes	≤3	Yes	Always	Always	Always	No	January	Negative	___
Lagahare	[26,35]	Female	Mother	Married	Grade 9-12	Employer	No	2	≤2	>5	≥2	Yes	Yes	No	No	No	No	No	Yes	Unimproved	Communal	Yes	No	Female	≤12	Fourth and above	Yes	≤3	Yes	Always	Always	Always	Yes	January	Negative	___
Lagahare	[26,35]	Female	Mother	Married	No formal education	Farmer	Yes	1	1	[4,5]	1	Yes	Yes	Yes	Yes	Yes	No	No	Yes	Unimproved	Communal	No	Yes	Female	[13,24]	Second	No	>3	Yes	Sometimes	Sometimes	Sometimes	No	January	Negative	___
Lagahare	[26,35]	Male	Father	Not Married	No formal education	Farmer	Yes	1	1	[4,5]	1	No	No	No	No	Yes	No	Yes	Yes	Unimproved	Communal	Yes	Yes	Male	[13,24]	Second	Yes	>3	Yes	Always	Always	Always	Yes	January	Negative	___
Gendakore	>35	Female	Mother	Not Married	Diploma and above	Employer	No	1	1	[4,5]	1	No	No	Yes	Yes	No	Yes	No	Yes	Unimproved	Communal	Yes	No	Male	[13,24]	Third	Yes	≤3	Yes	Always	Always	Always	No	January	Negative	___
Lagahare	>35	Female	Mother	Not Married	No formal education	Housewife	No	1	1	[2,3]	1	Yes	No	No	No	No	No	Yes	Yes	Unimproved	Communal	No	Yes	Male	>36	Second	Yes	>3	Yes	Always	Always	Always	Yes	January	Negative	___
Shinile	[26,35]	Male	Father	Married	No formal education	Farmer	No	2	≤2	>5	1	No	No	Yes	Yes	Yes	No	No	No			No	Yes	Male	[13,24]	Third	Yes	≤3	Yes	Always	Always	Always	No	January	Negative	___
Shinile	[26,35]	Male	Father	Married	Grade 5-8	Trader	Yes	≥3	≤2	[4,5]	≥2	No	No	No	Yes	No	Yes	Yes	Yes	Unimproved	Communal	Yes	Yes	Male	[13,24]	Third	Yes	≤3	Yes	Always	Always	Always	Yes	January	Negative	___
Gendakore	<26	Female	Mother	Married	Grade 9-12	Farmer	No	1	1	[4,5]	≥2	Yes	Yes	Yes	No	Yes	Yes	No	Yes	Unimproved	Communal	No	Yes	Male	≤12	First	No	>3	No	Sometimes	Sometimes	Sometimes	No	January	Negative	___
Gendakore	<26	Female	Mother	Married	Diploma and above	Employer	No	2	1	[2,3]	1	Yes	Yes	No	Yes	No	Yes	Yes	Yes	Unimproved	Private	Yes	No	Male	[13,24]	First	Yes	≤3	No	Always	Always	Always	Yes	January	Negative	___
Lagahare	[26,35]	Male	Father	Married	Grade 9-12	Employer	No	1	1	[2,3]	1	No	No	No	No	No	No	No	Yes	Unimproved	Communal	Yes	No	Female	≤12	First	Yes	≤3	Yes	Always	Always	Always	Yes	January	Negative	___
Shinile	>35	Female	Mother	Married	No formal education	Farmer	No	≥3	≤2	>5	≥2	Yes	No	Yes	No	Yes	Yes	No	No			No	Yes	Female	>36	Second	Yes	≤3	Yes	Always	Always	Always	No	January	Negative	___
Shinile	[26,35]	Male	Father	Married	No formal education	Housewife	No	1	1	>5	≥2	Yes	No	No	No	No	No	No	Yes	Unimproved	Private	Yes	No	Male	≤12	Fourth and above	Yes	>3	No	Always	Always	Always	Yes	January	Negative	___
Gendakore	[26,35]	Male	Father	Married	Diploma and above	Employer	Yes	1	1	[2,3]	1	Yes	No	Yes	No	Yes	Yes	No	Yes	Unimproved	Private	Yes	No	Male	[13,24]	First	No	>3	Yes	Always	Always	Always	No	January	Negative	___
Gendakore	<26	Female	Mother	Married	Grade 5-8	Trader	No	2	1	[4,5]	1	Yes	Yes	Yes	No	No	Yes	No	Yes	Unimproved	Communal	Yes	No	Male	[25,36]	Second	No	≤3	Yes	Always	Always	Always	Yes	January	Negative	___
Lagahare	[26,35]	Male	Father	Married	Grade 9-12	Employer	No	1	1	[4,5]	1	No	No	No	No	No	No	No	Yes	Improved	Communal	Yes	No	Male	[13,24]	Third	Yes	≤3	Yes	Always	Always	Always	Yes	January	Negative	___
Lagahare	<26	Female	Mother	Married	Grade 1-4	Farmer	No	1	1	[2,3]	1	No	No	No	No	No	No	No	Yes	Unimproved	Communal	No	No	Male	≤12	First	No	≤3	No	Sometimes	Sometimes	Sometimes	No	January	Negative	___
Melkajebdu	<26	Male	Realtive	Married	Grade 9-12	Trader	No	1	1	>5	≥2	Yes	Yes	No	Yes	No	No	Yes	Yes	Unimproved	Private	Yes	No	Male	[25,36]	Fourth and above	Yes	≤3	No	Always	Always	Always	Yes	January	Negative	___
Melkajebdu	[26,35]	Female	Mother	Married	Grade 1-4	Housewife	No	2	1	[4,5]	≥2	Yes	No	Yes	Yes	Yes	Yes	No	Yes	Unimproved	Communal	No	Yes	Male	≤12	Second	Yes	>3	Yes	Sometimes	Sometimes	Sometimes	No	January	Negative	___
Melkajebdu	[26,35]	Female	Mother	Married	No formal education	Farmer	No	1	1	>5	≥2	No	No	Yes	Yes	Yes	No	No	No			Yes	No	Male	[25,36]	Fourth and above	Yes	≤3	Yes	Always	Always	Always	No	September	Negative	___
Melkajebdu	[26,35]	Female	Mother	Married	No formal education	Farmer	No	1	1	[4,5]	≥2	Yes	Yes	Yes	Yes	Yes	Yes	No	Yes	Unimproved	Communal	No	Yes	Male	[13,24]	Third	No	≤3	Yes	Sometimes	Sometimes	Sometimes	No	December	Positive	1+
Lagahare	[26,35]	Female	Mother	Married	Diploma and above	Employer	No	≥3	≤2	[4,5]	1	No	No	No	No	No	No	Yes	Yes	Unimproved	Private	Yes	No	Male	>36	First	Yes	≤3	No	Always	Always	Always	Yes	December	Negative	___
Shinile	[26,35]	Female	Mother	Married	No formal education	Trader	No	2	≤2	[4,5]	≥2	Yes	No	Yes	Yes	Yes	No	No	No			Yes	No	Female	[13,24]	Third	Yes	≤3	No	Always	Always	Always	No	December	Negative	___
Goro	<26	Female	Mother	Married	Grade 9-12	Housewife	No	1	1	[2,3]	1	No	No	No	No	No	No	Yes	Yes	Unimproved	Private	Yes	Yes	Male	≤12	First	Yes	≤3	No	Always	Always	Always	Yes	December	Negative	___
Gendakore	<26	Female	Mother	Married	No formal education	Farmer	No	≥3	≤2	>5	1	Yes	No	No	No	No	Yes	No	Yes	Unimproved	Private	Yes	No	Female	>36	Second	No	≤3	Yes	Always	Always	Always	Yes	December	Negative	___
Gendakore	>35	Female	Mother	Married	Grade 9-12	Housewife	No	1	1	[2,3]	1	Yes	Yes	No	No	No	No	No	Yes	Improved	Private	Yes	No	Female	[25,36]	Third	Yes	≤3	Yes	Always	Always	Always	Yes	December	Negative	___
Lagahare	[26,35]	Female	Mother	Married	No formal education	Farmer	No	1	1	[4,5]	≥2	Yes	Yes	No	Yes	No	No	No	No			No	Yes	Female	[13,24]	Third	No	>3	Yes	Rarely	Rarely	Rarely	No	December	Negative	___
Gendakore	[26,35]	Female	Mother	Married	Grade 9-12	Housewife	No	≥3	1	[2,3]	1	Yes	Yes	No	No	No	No	No	Yes	Unimproved	Communal	Yes	No	Female	[25,36]	First	Yes	>3	No	Always	Always	Always	Yes	December	Negative	___
Goro	[26,35]	Female	Mother	Married	Diploma and above	Employer	Yes	2	1	[2,3]	1	No	No	No	No	No	No	No	Yes	Improved	Private	Yes	Yes	Female	[25,36]	First	Yes	≤3	Yes	Always	Always	Always	Yes	December	Negative	___
Gendakore	>35	Male	Guardian	Married	Grade 5-8	Trader	Yes	2	1	[4,5]	1	No	No	Yes	Yes	No	Yes	Yes	Yes	Unimproved	Communal	Yes	No	Male	>36	Third	No	≤3	No	Always	Always	Always	Yes	December	Negative	___
Melkajebdu	>35	Male	Father	Married	Diploma and above	Trader	No	2	≤2	>5	≥2	Yes	No	No	Yes	No	No	Yes	Yes	Improved	Communal	Yes	No	Male	[13,24]	Third	No	≤3	Yes	Always	Always	Always	Yes	December	Negative	___
Goro	>35	Male	Father	Not Married	Grade 1-4	Farmer	No	2	1	>5	≥2	Yes	Yes	Yes	Yes	No	Yes	No	Yes	Unimproved	Communal	Yes	No	Male	>36	Fourth and above	Yes	≤3	No	Always	Always	Always	No	December	Negative	___
Shinile	[26,35]	Male	Father	Married	No formal education	Housewife	Yes	2	1	[4,5]	≥2	Yes	No	Yes	Yes	Yes	No	No	No			Yes	Yes	Male	≤12	First	Yes	≤3	Yes	Always	Always	Always	Yes	December	Negative	___
Gendakore	[26,35]	Female	Mother	Married	No formal education	Farmer	No	2	1	>5	≥2	No	No	Yes	Yes	No	Yes	No	Yes	Unimproved	Communal	No	No	Female	≤12	Fourth and above	Yes	>3	No	Always	Always	Always	No	December	Negative	___
Lagahare	>35	Male	Father	Married	Diploma and above	Employer	No	2	1	>5	≥2	No	No	No	No	No	No	No	Yes	Improved	Private	Yes	No	Male	>36	Third	Yes	≤3	Yes	Always	Always	Always	Yes	December	Negative	___
Goro	>35	Female	Mother	Married	Diploma and above	Employer	Yes	≥3	1	[4,5]	1	No	No	No	No	No	No	No	Yes	Improved	Private	Yes	No	Male	[13,24]	First	Yes	≤3	Yes	Always	Always	Always	Yes	December	Negative	___
Lagahare	[26,35]	Female	Mother	Married	Grade 5-8	Housewife	No	2	1	[4,5]	≥2	No	No	No	No	No	No	No	Yes	Unimproved	Communal	Yes	No	Female	≤12	First	Yes	≤3	No	Always	Always	Always	Yes	December	Negative	___
Jelobelina	[26,35]	Female	Realtive	Married	Grade 5-8	Housewife	No	1	1	[4,5]	≥2	Yes	No	Yes	Yes	No	Yes	No	Yes	Unimproved	Communal	Yes	No	Male	[13,24]	Third	Yes	≤3	Yes	Rarely	Sometimes	Sometimes	No	December	Negative	___
Goro	>35	Female	Mother	Married	Grade 5-8	Housewife	No	2	1	[4,5]	≥2	Yes	No	No	Yes	No	Yes	No	Yes	Unimproved	Communal	Yes	No	Female	>36	Third	No	≤3	Yes	Always	Always	Always	No	December	Negative	___
Shinile	[26,35]	Female	Mother	Married	No formal education	Housewife	No	1	1	>5	≥2	No	No	Yes	Yes	Yes	No	No	No			Yes	No	Male	[25,36]	Fourth and above	Yes	≤3	Yes	Always	Always	Always	No	December	Negative	___
Lagahare	[26,35]	Female	Mother	Married	Grade 1-4	Employer	No	1	1	[4,5]	≥2	No	No	No	No	No	No	No	Yes	Unimproved	Communal	Yes	No	Male	[25,36]	Second	Yes	≤3	Yes	Sometimes	Always	Sometimes	Yes	December	Negative	___
Melkajebdu	>35	Female	Mother	Married	Grade 5-8	Housewife	No	1	1	[4,5]	≥2	Yes	No	No	No	No	No	No	Yes	Unimproved	Communal	Yes	No	Female	[13,24]	Third	Yes	≤3	No	Always	Always	Always	Yes	December	Negative	___
Melkajebdu	[26,35]	Female	Mother	Not Married	Grade 5-8	Employer	No	≥3	≤2	>5	≥2	Yes	Yes	Yes	Yes	No	No	No	Yes	Unimproved	Private	Yes	No	Female	[13,24]	Second	No	>3	Yes	Always	Always	Always	Yes	December	Negative	___
Melkajebdu	[26,35]	Female	Mother	Married	No formal education	Housewife	Yes	2	1	[4,5]	≥2	Yes	No	Yes	Yes	Yes	No	No	No			Yes	Yes	Female	≤12	First	Yes	≤3	Yes	Always	Always	Always	Yes	December	Negative	___
Shinile	[26,35]	Male	Father	Married	Grade 5-8	Trader	No	2	1	>5	≥2	Yes	Yes	Yes	Yes	Yes	Yes	Yes	Yes	Unimproved	Private	No	Yes	Female	≤12	Third	Yes	≤3	Yes	Sometimes	Sometimes	Sometimes	Yes	December	Positive	2+
Gendakore	[26,35]	Female	Mother	Married	No formal education	Housewife	No	2	1	[4,5]	≥2	No	No	Yes	Yes	No	Yes	No	Yes	Unimproved	Private	Yes	Yes	Male	≤12	Second	No	≤3	No	Always	Always	Always	No	December	Negative	___
Gendakore	<26	Female	Mother	Married	Grade 9-12	Employer	No	1	1	[4,5]	≥2	Yes	No	No	No	No	No	No	Yes	Unimproved	Communal	Yes	No	Male	≤12	Third	Yes	≤3	Yes	Always	Always	Always	Yes	December	Negative	___
Lagahare	[26,35]	Female	Realtive	Married	Grade 1-4	Trader	No	≥3	1	[4,5]	1	No	No	No	No	No	No	No	Yes	Unimproved	Communal	Yes	No	Female	[13,24]	Second	No	≤3	Yes	Sometimes	Sometimes	Sometimes	No	December	Negative	___
Goro	>35	Male	Father	Married	Diploma and above	Employer	No	2	1	[2,3]	1	No	No	No	No	No	No	Yes	Yes	Unimproved	Communal	Yes	Yes	Male	>36	Second	No	≤3	No	Always	Always	Always	Yes	December	Positive	1+
Goro	[26,35]	Male	Father	Married	Diploma and above	Employer	No	1	1	[4,5]	1	No	No	No	No	No	No	Yes	Yes	Unimproved	Communal	Yes	Yes	Female	>36	Second	Yes	≤3	Yes	Always	Always	Always	Yes	December	Negative	___
Lagahare	[26,35]	Female	Mother	Married	No formal education	Housewife	Yes	1	1	[2,3]	1	No	No	No	No	No	No	Yes	Yes	Unimproved	Communal	Yes	Yes	Male	>36	First	Yes	>3	No	Always	Always	Always	Yes	December	Positive	1+
Gendakore	[26,35]	Female	Mother	Married	Grade 9-12	Housewife	No	2	1	[4,5]	1	No	No	No	No	No	No	No	Yes	Improved	Private	Yes	No	Male	>36	Second	Yes	≤3	No	Always	Always	Always	Yes	December	Negative	___
Goro	[26,35]	Female	Mother	Married	Grade 9-12	Housewife	No	1	1	[2,3]	1	No	No	Yes	No	Yes	No	No	Yes	Improved	Communal	Yes	No	Female	[25,36]	First	Yes	≤3	Yes	Sometimes	Always	Always	Yes	December	Negative	___
Goro	[26,35]	Female	Mother	Married	Diploma and above	Employer	No	1	1	[4,5]	1	Yes	Yes	No	No	No	No	Yes	Yes	Unimproved	Communal	Yes	No	Male	>36	First	Yes	≤3	No	Always	Always	Always	Yes	December	Negative	___
Goro	>35	Female	Mother	Married	Grade 9-12	Farmer	No	1	1	[2,3]	1	No	No	No	No	No	No	No	Yes	Improved	Private	Yes	No	Male	>36	First	Yes	≤3	No	Always	Always	Always	Yes	December	Negative	___
Lagahare	[26,35]	Male	Realtive	Married	No formal education	Farmer	No	1	1	[4,5]	≥2	Yes	Yes	No	Yes	No	No	No	Yes	Unimproved	Communal	No	Yes	Male	[25,36]	Third	No	>3	Yes	Sometimes	Sometimes	Sometimes	No	December	Negative	___
Goro	[26,35]	Male	Father	Married	No formal education	Farmer	No	1	1	[4,5]	1	Yes	Yes	No	No	No	Yes	No	Yes	Improved	Private	No	Yes	Male	>36	Third	No	>3	Yes	Rarely	Always	Always	No	December	Positive	2+
Gendakore	[26,35]	Female	Mother	Married	Diploma and above	Employer	Yes	≥3	1	[4,5]	1	No	No	No	Yes	No	No	No	Yes	Unimproved	Communal	No	No	Male	[13,24]	Third	Yes	≤3	Yes	Always	Always	Always	Yes	December	Negative	___
Goro	>35	Male	Father	Married	No formal education	Trader	No	1	1	>5	1	No	No	No	No	No	No	Yes	Yes	Unimproved	Communal	Yes	Yes	Male	[25,36]	Fourth and above	No	≤3	No	Always	Always	Always	Yes	December	Positive	3+
Lagahare	[26,35]	Female	Mother	Married	No formal education	Farmer	No	1	1	[2,3]	1	No	No	Yes	No	No	Yes	No	Yes	Unimproved	Communal	Yes	No	Male	>36	First	Yes	>3	Yes	Always	Always	Always	Yes	December	Negative	___
Gendakore	<26	Female	Mother	Married	Grade 9-12	Housewife	Yes	1	1	[2,3]	1	Yes	Yes	No	No	No	No	No	Yes	Unimproved	Communal	No	No	Male	[25,36]	First	No	≤3	No	Always	Always	Always	Yes	December	Negative	___
Goro	>35	Female	Mother	Married	No formal education	Housewife	No	≥3	1	>5	≥2	Yes	Yes	No	No	No	No	No	Yes	Improved	Private	Yes	No	Male	≤12	Fourth and above	Yes	≤3	Yes	Always	Always	Always	Yes	December	Negative	___
Goro	>35	Female	Mother	Married	No formal education	Housewife	No	1	1	[2,3]	1	No	No	No	No	No	No	No	No			No	No	Male	≤12	First	Yes	≤3	No	Sometimes	Sometimes	Sometimes	Yes	December	Negative	___
Goro	[26,35]	Female	Mother	Married	No formal education	Housewife	No	1	1	[4,5]	1	No	No	No	No	No	No	No	Yes	Unimproved	Communal	Yes	Yes	Male	>36	Second	Yes	≤3	Yes	Always	Always	Always	Yes	December	Negative	___
Gendakore	[26,35]	Female	Mother	Married	Grade 9-12	Trader	Yes	2	1	[2,3]	1	No	No	No	Yes	No	Yes	No	Yes	Unimproved	Communal	Yes	No	Female	>36	First	Yes	≤3	Yes	Always	Always	Always	Yes	December	Negative	___
Goro	>35	Female	Mother	Married	Diploma and above	Employer	No	≥3	≤2	>5	1	No	No	No	No	Yes	No	No	Yes	Improved	Private	Yes	Yes	Female	[13,24]	Third	Yes	≤3	Yes	Always	Always	Always	Yes	December	Negative	___
Lagahare	[26,35]	Male	Father	Married	No formal education	Farmer	No	1	1	[2,3]	1	No	No	No	No	No	No	Yes	Yes	Unimproved	Communal	Yes	No	Male	≤12	Second	Yes	>3	Yes	Always	Always	Always	Yes	December	Negative	___
Goro	>35	Female	Mother	Married	No formal education	Housewife	No	2	1	[4,5]	1	No	No	Yes	No	No	No	No	Yes	Improved	Private	Yes	No	Female	[13,24]	Second	No	≤3	Yes	Always	Always	Always	Yes	December	Negative	___
Shinile	[26,35]	Female	Mother	Married	No formal education	Farmer	No	2	1	[4,5]	≥2	Yes	No	Yes	No	No	No	Yes	Yes	Unimproved	Communal	Yes	Yes	Male	[13,24]	Second	No	≤3	Yes	Always	Always	Always	Yes	December	Negative	___
Goro	<26	Female	Mother	Married	Grade 9-12	Housewife	No	1	1	[2,3]	1	No	No	No	No	No	No	No	Yes	Improved	Private	Yes	No	Female	[13,24]	First	No	≤3	No	Always	Always	Always	Yes	December	Negative	___
Goro	[26,35]	Male	Father	Married	Diploma and above	Employer	No	1	1	[4,5]	1	No	No	No	No	No	No	No	Yes	Unimproved	Communal	Yes	Yes	Male	≤12	Third	Yes	≤3	Yes	Always	Always	Always	Yes	December	Negative	___
Goro	[26,35]	Male	Father	Married	Grade 9-12	Employer	No	1	1	[4,5]	1	No	No	No	No	No	No	No	Yes	Unimproved	Communal	Yes	Yes	Male	>36	Second	Yes	≤3	Yes	Always	Always	Always	Yes	December	Negative	___
Gendakore	<26	Male	Father	Married	Grade 9-12	Trader	Yes	1	1	[2,3]	1	No	No	No	No	No	No	No	Yes	Unimproved	Communal	Yes	No	Male	≤12	First	Yes	≤3	No	Always	Always	Always	Yes	December	Negative	___
Melkajebdu	>35	Male	Father	Married	No formal education	Housewife	No	2	1	>5	≥2	Yes	No	Yes	Yes	Yes	No	No	Yes	Unimproved	Private	No	No	Male	[25,36]	Fourth and above	Yes	≤3	Yes	Always	Always	Always	Yes	December	Negative	___
Melkajebdu	>35	Male	Father	Married	No formal education	Housewife	No	2	≤2	>5	≥2	No	No	Yes	Yes	Yes	No	No	No			Yes	No	Female	[25,36]	Fourth and above	Yes	>3	Yes	Always	Always	Always	No	December	Negative	___
Melkajebdu	[26,35]	Female	Mother	Married	No formal education	Housewife	No	2	1	>5	≥2	Yes	No	Yes	No	Yes	Yes	No	No			Yes	Yes	Male	≤12	Fourth and above	Yes	≤3	No	Always	Always	Always	Yes	December	Negative	___
Lagahare	<26	Female	Mother	Married	No formal education	Housewife	No	1	1	[4,5]	1	Yes	No	No	No	No	No	Yes	Yes	Unimproved	Communal	Yes	Yes	Male	[13,24]	Second	Yes	>3	No	Always	Always	Always	Yes	December	Negative	___
Gendakore	[26,35]	Female	Mother	Married	Grade 9-12	Housewife	Yes	2	1	[4,5]	1	Yes	No	No	No	No	No	No	Yes	Unimproved	Private	Yes	No	Male	>36	Second	Yes	≤3	No	Always	Always	Always	Yes	December	Negative	___
Gendakore	[26,35]	Female	Mother	Married	Diploma and above	Employer	Yes	2	1	[4,5]	≥2	Yes	No	No	No	No	No	No	Yes	Unimproved	Communal	Yes	No	Female	[13,24]	First	No	≤3	Yes	Always	Always	Sometimes	Yes	December	Negative	___
Goro	[26,35]	Female	Mother	Married	No formal education	Farmer	No	1	1	[4,5]	≥2	Yes	Yes	No	No	No	No	No	Yes	Unimproved	Communal	No	Yes	Male	≤12	Third	No	>3	Yes	Sometimes	Rarely	Sometimes	No	December	Negative	___
Lagahare	[26,35]	Female	Mother	Not Married	No formal education	Farmer	No	1	1	[4,5]	1	Yes	Yes	Yes	No	No	Yes	No	Yes	Unimproved	Communal	No	Yes	Female	≤12	Third	No	>3	Yes	Sometimes	Always	Sometimes	No	December	Positive	1+
Goro	[26,35]	Female	Mother	Married	No formal education	Farmer	No	2	1	>5	1	No	No	No	No	No	No	No	Yes	Unimproved	Communal	Yes	No	Male	>36	Second	Yes	≤3	No	Always	Always	Always	Yes	December	Negative	___
Goro	[26,35]	Female	Mother	Married	Grade 9-12	Trader	Yes	2	1	[2,3]	1	No	No	No	Yes	No	Yes	No	Yes	Unimproved	Communal	Yes	No	Female	>36	First	Yes	≤3	Yes	Always	Always	Always	Yes	December	Negative	___
Goro	>35	Female	Mother	Married	Diploma and above	Employer	No	≥3	1	[4,5]	1	Yes	No	No	No	No	No	No	Yes	Improved	Private	No	Yes	Female	[25,36]	Second	Yes	≤3	Yes	Always	Always	Always	Yes	December	Negative	___
Goro	[26,35]	Male	Father	Married	Diploma and above	Trader	No	1	1	[4,5]	1	No	No	No	No	No	No	Yes	Yes	Unimproved	Communal	Yes	Yes	Male	≤12	Second	No	>3	Yes	Always	Always	Sometimes	Yes	December	Negative	___
Lagahare	[26,35]	Female	Mother	Not Married	No formal education	Farmer	No	1	1	[4,5]	1	No	No	Yes	Yes	No	Yes	Yes	Yes	Unimproved	Communal	Yes	Yes	Male	≤12	Second	Yes	>3	Yes	Always	Always	Always	Yes	December	Positive	1+
Lagahare	[26,35]	Female	Mother	Married	No formal education	Housewife	No	2	1	[4,5]	≥2	Yes	No	No	No	No	No	No	Yes	Unimproved	Private	Yes	No	Male	[13,24]	Fourth and above	Yes	≤3	No	Always	Always	Always	Yes	December	Negative	___
Gendakore	[26,35]	Male	Father	Not Married	Grade 9-12	Employer	No	2	1	[2,3]	1	No	No	Yes	Yes	No	Yes	No	Yes	Unimproved	Communal	Yes	No	Male	≤12	Second	No	≤3	Yes	Always	Rarely	Always	No	December	Negative	___
Goro	[26,35]	Female	Mother	Married	No formal education	Housewife	No	2	1	[4,5]	1	No	No	Yes	No	No	No	No	Yes	Improved	Private	Yes	No	Male	[13,24]	Second	No	≤3	Yes	Always	Always	Always	Yes	December	Negative	___
Lagahare	<26	Female	Mother	Married	Grade 9-12	Housewife	No	≥3	1	[4,5]	≥2	No	No	No	No	No	No	No	Yes	Unimproved	Private	Yes	No	Male	[13,24]	First	Yes	≤3	Yes	Always	Always	Always	Yes	December	Negative	___
Goro	[26,35]	Female	Mother	Married	No formal education	Farmer	No	1	1	[4,5]	1	No	No	Yes	No	No	Yes	Yes	Yes	Unimproved	Communal	Yes	Yes	Male	≤12	Second	Yes	>3	No	Always	Always	Always	Yes	December	Negative	___
Melkajebdu	[26,35]	Female	Mother	Married	No formal education	Housewife	Yes	2	1	[4,5]	1	No	No	Yes	No	No	No	No	Yes	Improved	Communal	Yes	Yes	Female	[25,36]	Third	Yes	>3	No	Sometimes	Sometimes	Always	No	December	Negative	___
Lagahare	<26	Male	Realtive	Married	No formal education	Housewife	No	1	1	[4,5]	≥2	Yes	No	No	No	No	No	No	Yes	Unimproved	Communal	Yes	Yes	Female	[25,36]	First	Yes	≤3	Yes	Always	Always	Always	Yes	December	Negative	___
Gendakore	[26,35]	Female	Mother	Married	Grade 5-8	Farmer	No	1	1	[4,5]	1	No	No	Yes	Yes	No	Yes	Yes	Yes	Improved	Communal	Yes	No	Male	[13,24]	Third	Yes	≤3	No	Always	Always	Always	Yes	December	Negative	___
Gendakore	<26	Male	Realtive	Not Married	Grade 1-4	Housewife	No	2	1	[2,3]	1	No	Yes	Yes	Yes	Yes	No	No	Yes	Unimproved	Private	No	No	Male	≤12	First	No	≤3	Yes	Always	Always	Sometimes	No	December	Negative	___
Melkajebdu	[26,35]	Female	Mother	Married	Grade 9-12	Housewife	No	2	1	[4,5]	1	Yes	Yes	Yes	Yes	No	No	No	Yes	Unimproved	Communal	Yes	No	Female	[13,24]	First	No	>3	No	Sometimes	Sometimes	Sometimes	No	December	Negative	___
Lagahare	[26,35]	Male	Realtive	Not Married	Diploma and above	Employer	No	1	1	[2,3]	1	No	No	No	No	Yes	No	Yes	Yes	Unimproved	Communal	Yes	Yes	Male	[13,24]	First	Yes	≤3	Yes	Always	Always	Always	Yes	December	Negative	___
Lagahare	[26,35]	Female	Mother	Married	No formal education	Housewife	No	2	1	[2,3]	1	Yes	Yes	Yes	Yes	No	No	No	Yes	Unimproved	Private	No	No	Female	≤12	First	No	≤3	Yes	Always	Always	Always	No	December	Positive	1+
Lagahare	[26,35]	Male	Father	Married	Diploma and above	Employer	No	1	1	[2,3]	1	No	No	No	No	No	No	No	Yes	Unimproved	Communal	Yes	Yes	Female	[25,36]	Second	Yes	>3	No	Always	Always	Always	Yes	December	Negative	___
Goro	[26,35]	Female	Mother	Married	Diploma and above	Employer	Yes	2	1	[4,5]	≥2	Yes	No	No	No	No	No	No	Yes	Unimproved	Communal	Yes	No	Female	[13,24]	First	No	≤3	Yes	Always	Always	Sometimes	Yes	December	Positive	3+
Jelobelina	<26	Female	Mother	Married	Grade 9-12	Housewife	No	1	1	[4,5]	≥2	No	No	No	No	No	No	No	Yes	Unimproved	Communal	Yes	No	Male	≤12	Second	Yes	≤3	Yes	Always	Always	Always	Yes	December	Negative	___
Gendakore	<26	Female	Mother	Married	Grade 5-8	Farmer	No	2	1	[4,5]	≥2	No	No	Yes	No	No	Yes	No	Yes	Unimproved	Communal	Yes	Yes	Male	[13,24]	Second	Yes	>3	Yes	Always	Always	Always	Yes	December	Negative	___
Gendakore	>35	Female	Mother	Married	No formal education	Housewife	No	2	1	>5	≥2	No	No	Yes	Yes	No	Yes	No	Yes	Unimproved	Private	Yes	No	Female	>36	Fourth and above	No	≤3	No	Always	Always	Always	Yes	December	Negative	___
Gendakore	>35	Male	Father	Married	Diploma and above	Employer	No	1	1	[4,5]	1	No	No	No	No	No	No	No	Yes	Unimproved	Communal	Yes	No	Female	[25,36]	Second	Yes	≤3	No	Always	Always	Always	Yes	December	Negative	___
Melkajebdu	[26,35]	Male	Father	Married	Grade 5-8	Trader	No	≥3	≤2	[4,5]	1	No	No	Yes	Yes	Yes	No	Yes	Yes	Improved	Communal	Yes	No	Male	[13,24]	Second	Yes	≤3	No	Always	Always	Always	Yes	December	Negative	___
Lagahare	[26,35]	Female	Mother	Married	No formal education	Housewife	No	2	1	>5	1	No	No	Yes	Yes	No	No	No	Yes	Unimproved	Private	No	No	Male	[25,36]	Second	No	≤3	Yes	Always	Always	Always	No	December	Negative	___
Gendakore	>35	Female	Mother	Married	No formal education	Housewife	No	1	1	>5	1	No	No	Yes	No	No	Yes	Yes	Yes	Unimproved	Communal	No	No	Female	≤12	Fourth and above	No	≤3	No	Always	Always	Always	No	December	Negative	___
Goro	[26,35]	Female	Mother	Married	Grade 9-12	Farmer	No	1	1	[4,5]	1	No	No	No	No	No	No	No	Yes	Improved	Communal	Yes	Yes	Male	≤12	Second	Yes	≤3	No	Always	Always	Always	Yes	December	Negative	___
Gendakore	[26,35]	Female	Mother	Married	Grade 9-12	Housewife	No	≥3	≤2	>5	≥2	Yes	No	No	No	No	No	No	Yes	Unimproved	Private	Yes	No	Male	[13,24]	Third	No	≤3	Yes	Always	Always	Always	Yes	December	Negative	___
Goro	[26,35]	Female	Mother	Married	No formal education	Trader	No	2	1	>5	1	No	No	Yes	No	Yes	No	Yes	Yes	Unimproved	Private	Yes	No	Female	≤12	Fourth and above	Yes	≤3	Yes	Always	Always	Always	Yes	December	Negative	___
Goro	[26,35]	Female	Mother	Married	No formal education	Housewife	No	2	1	[4,5]	≥2	Yes	Yes	No	Yes	No	Yes	No	Yes	Unimproved	Communal	Yes	No	Female	[25,36]	Third	No	≤3	Yes	Always	Always	Always	Yes	December	Negative	___
Lagahare	[26,35]	Female	Mother	Married	No formal education	Housewife	No	1	1	[4,5]	≥2	No	No	No	No	No	No	No	Yes	Unimproved	Communal	Yes	No	Male	[13,24]	Fourth and above	No	≤3	No	Always	Sometimes	Always	No	December	Negative	___
Gendakore	<26	Female	Mother	Married	No formal education	Trader	No	1	1	[2,3]	1	No	Yes	Yes	No	No	Yes	No	Yes	Unimproved	Communal	No	No	Male	≤12	Second	Yes	≤3	Yes	Always	Always	Sometimes	No	December	Negative	___
Lagahare	[26,35]	Female	Mother	Married	No formal education	Housewife	No	1	1	>5	≥2	Yes	Yes	No	No	No	No	No	Yes	Unimproved	Private	Yes	No	Male	≤12	Fourth and above	Yes	>3	No	Always	Always	Always	Yes	December	Negative	___
Lagahare	[26,35]	Female	Mother	Married	No formal education	Housewife	No	1	1	[4,5]	≥2	No	No	No	No	No	No	No	Yes	Unimproved	Communal	Yes	No	Male	[13,24]	Fourth and above	No	≤3	No	Always	Sometimes	Always	No	December	Negative	___
Gendakore	[26,35]	Female	Mother	Married	Grade 5-8	Housewife	Yes	1	1	[2,3]	1	Yes	Yes	No	Yes	No	Yes	No	Yes	Unimproved	Communal	Yes	No	Male	[25,36]	First	Yes	≤3	No	Always	Always	Always	Yes	December	Negative	___
Goro	<26	Female	Mother	Married	Grade 5-8	Farmer	No	1	1	[2,3]	1	No	No	No	No	No	No	No	Yes	Improved	Communal	Yes	No	Female	≤12	First	Yes	≤3	Yes	Always	Always	Always	Yes	December	Negative	___
Lagahare	[26,35]	Male	Father	Married	No formal education	Farmer	No	1	1	>5	1	No	No	Yes	Yes	Yes	No	No	No			Yes	Yes	Female	[25,36]	Fourth and above	Yes	>3	No	Always	Always	Always	No	December	Negative	___
Goro	[26,35]	Female	Mother	Married	No formal education	Farmer	No	2	1	>5	1	No	No	Yes	No	No	Yes	No	Yes	Unimproved	Communal	Yes	No	Male	>36	Second	Yes	≤3	No	Always	Always	Always	Yes	December	Negative	___
Goro	>35	Female	Mother	Married	No formal education	Housewife	No	2	1	[4,5]	≥2	Yes	Yes	Yes	Yes	No	Yes	No	Yes	Unimproved	Communal	Yes	No	Female	[25,36]	Third	No	≤3	Yes	Rarely	Always	Always	Yes	September	Positive	2+
Goro	[26,35]	Female	Mother	Married	Grade 5-8	Employer	No	≥3	1	[4,5]	1	No	No	No	No	No	No	No	Yes	Unimproved	Private	Yes	No	Female	>36	Third	Yes	≤3	No	Always	Always	Always	Yes	December	Negative	___
Lagahare	[26,35]	Female	Mother	Married	No formal education	Housewife	No	1	1	>5	≥2	Yes	No	No	No	No	No	No	No			Yes	No	Male	≤12	Second	Yes	≤3	Yes	Always	Always	Always	Yes	December	Negative	___
Gendakore	>35	Male	Father	Not Married	Diploma and above	Employer	Yes	2	1	[2,3]	1	No	No	No	No	No	No	No	Yes	Unimproved	Private	Yes	No	Male	[13,24]	First	Yes	≤3	Yes	Always	Always	Always	Yes	December	Negative	___
Melkajebdu	>35	Female	Mother	Married	No formal education	Housewife	No	≥3	≤2	>5	≥2	Yes	Yes	No	Yes	No	Yes	No	Yes	Unimproved	Private	Yes	Yes	Male	[25,36]	Fourth and above	No	≤3	Yes	Always	Always	Always	Yes	December	Negative	___
Melkajebdu	>35	Female	Realtive	Married	No formal education	Housewife	No	≥3	≤2	>5	≥2	Yes	No	Yes	No	Yes	No	No	Yes	Unimproved	Private	Yes	No	Female	>36	Second	Yes	≤3	Yes	Always	Always	Always	Yes	December	Negative	___
Lagahare	[26,35]	Female	Mother	Married	Grade 5-8	Housewife	No	2	1	[2,3]	1	No	No	No	No	No	No	No	Yes	Unimproved	Private	No	No	Male	≤12	Third	Yes	≤3	No	Sometimes	Sometimes	Sometimes	No	December	Negative	___
Goro	[26,35]	Female	Mother	Married	No formal education	Housewife	No	1	1	[4,5]	1	No	No	No	No	No	No	No	Yes	Unimproved	Communal	Yes	No	Female	≤12	Third	No	>3	Yes	Always	Always	Sometimes	Yes	September	Positive	1+
Lagahare	<26	Female	Mother	Married	Grade 5-8	Housewife	No	1	1	[4,5]	≥2	No	No	No	No	No	No	No	Yes	Unimproved	Communal	Yes	No	Male	≤12	Second	Yes	≤3	Yes	Always	Always	Always	Yes	November	Negative	___
Gendakore	[26,35]	Female	Mother	Married	Grade 5-8	Employer	Yes	1	1	[2,3]	1	Yes	No	No	No	No	No	No	Yes	Unimproved	Communal	Yes	Yes	Female	>36	First	Yes	≤3	No	Always	Always	Always	Yes	November	Negative	___
Gendakore	[26,35]	Male	Father	Married	Diploma and above	Employer	No	≥3	1	[4,5]	≥2	No	No	No	Yes	No	Yes	No	Yes	Improved	Private	Yes	No	Female	[13,24]	Second	Yes	>3	No	Always	Always	Always	Yes	November	Negative	___
Gendakore	[26,35]	Female	Mother	Married	Grade 9-12	Employer	Yes	1	1	[4,5]	1	No	No	No	Yes	No	Yes	No	Yes	Unimproved	Communal	Yes	No	Female	[13,24]	Second	Yes	≤3	Yes	Always	Always	Always	Yes	November	Negative	___
Gendakore	[26,35]	Female	Mother	Married	Diploma and above	Employer	Yes	2	1	[2,3]	1	No	No	No	No	No	No	No	Yes	Unimproved	Private	Yes	No	Male	[13,24]	First	Yes	≤3	Yes	Always	Always	Always	Yes	November	Negative	___
Goro	[26,35]	Male	Realtive	Married	No formal education	Trader	No	2	1	>5	1	No	No	Yes	No	Yes	No	Yes	Yes	Unimproved	Private	Yes	No	Female	≤12	Fourth and above	Yes	≤3	Yes	Always	Always	Always	Yes	November	Negative	___
Goro	[26,35]	Female	Mother	Married	Grade 9-12	Employer	No	≥3	≤2	>5	1	No	No	No	No	Yes	No	No	Yes	Improved	Private	Yes	Yes	Female	[13,24]	Third	Yes	≤3	Yes	Always	Always	Always	Yes	November	Negative	___
Goro	>35	Male	Father	Married	Diploma and above	Employer	Yes	2	1	[2,3]	1	No	No	No	No	No	No	No	Yes	Unimproved	Private	Yes	No	Male	≤12	First	Yes	>3	Yes	Always	Always	Always	Yes	November	Negative	___
Melkajebdu	>35	Female	Mother	Married	Diploma and above	Employer	Yes	≥3	≤2	[4,5]	1	No	No	Yes	Yes	Yes	No	Yes	Yes	Unimproved	Communal	Yes	No	Female	[13,24]	Second	Yes	≤3	No	Always	Always	Always	Yes	November	Negative	___
Gendakore	[26,35]	Female	Mother	Not Married	Grade 5-8	Employer	No	1	1	>5	1	No	No	No	Yes	No	Yes	No	Yes	Unimproved	Communal	No	No	Female	[25,36]	First	No	≤3	Yes	Always	Always	Always	No	November	Negative	___
Goro	>35	Female	Mother	Married	No formal education	Housewife	No	1	1	[4,5]	≥2	Yes	No	No	No	No	No	Yes	Yes	Unimproved	Communal	Yes	Yes	Female	≤12	Third	No	≤3	Yes	Always	Always	Always	No	November	Negative	___
Lagahare	>35	Female	Mother	Married	No formal education	Housewife	No	1	1	[4,5]	1	No	No	No	No	No	No	No	No			No	No	Female	≤12	Second	Yes	>3	No	Sometimes	Sometimes	Sometimes	No	November	Negative	___
Lagahare	[26,35]	Female	Mother	Married	Diploma and above	Housewife	Yes	2	1	[2,3]	1	No	Yes	Yes	Yes	No	No	No	Yes	Improved	Private	Yes	Yes	Female	≤12	First	Yes	≤3	Yes	Always	Always	Always	Yes	November	Negative	___
Gendakore	[26,35]	Female	Mother	Married	Grade 9-12	Housewife	Yes	1	1	[2,3]	1	No	No	Yes	Yes	No	Yes	No	Yes	Improved	Communal	Yes	No	Female	≤12	First	No	≤3	No	Always	Always	Always	No	November	Negative	___
Lagahare	[26,35]	Female	Mother	Married	Grade 5-8	Housewife	No	2	1	>5	≥2	No	No	No	No	Yes	No	No	Yes	Unimproved	Communal	No	No	Male	≤12	Third	Yes	≤3	No	Sometimes	Sometimes	Sometimes	No	November	Negative	___
Goro	>35	Male	Father	Married	No formal education	Farmer	No	1	1	[4,5]	≥2	Yes	No	No	No	No	No	Yes	Yes	Unimproved	Communal	Yes	Yes	Female	≤12	Third	No	>3	No	Always	Always	Always	Yes	November	Negative	___
Goro	[26,35]	Female	Mother	Married	No formal education	Housewife	No	2	1	[4,5]	≥2	No	No	No	No	No	No	No	Yes	Improved	Private	Yes	Yes	Female	[13,24]	Third	No	≤3	Yes	Always	Always	Always	Yes	November	Negative	___
Gendakore	<26	Female	Mother	Married	Grade 5-8	Housewife	No	1	1	>5	≥2	Yes	Yes	Yes	Yes	No	Yes	Yes	Yes	Unimproved	Private	Yes	No	Female	[13,24]	Third	No	≤3	Yes	Sometimes	Sometimes	Sometimes	No	November	Negative	___
Lagahare	[26,35]	Male	Father	Married	No formal education	Farmer	No	1	1	>5	1	Yes	Yes	Yes	Yes	Yes	No	No	Yes	Unimproved	Communal	No	Yes	Male	[25,36]	Fourth and above	Yes	≤3	Yes	Sometimes	Sometimes	Sometimes	No	October	Positive	1+
Shinile	[26,35]	Female	Mother	Married	Grade 1-4	Housewife	Yes	1	1	[4,5]	1	Yes	No	Yes	Yes	Yes	No	No	Yes	Unimproved	Communal	Yes	Yes	Male	[13,24]	Second	Yes	≤3	Yes	Always	Always	Always	Yes	November	Negative	___
																										Fourth and above

## Sheet: Months and average rain
Months of the year	Mean rain fall in mm
Jan	12.4
Feb	15.4
Mar	71.6
Apr	92
May	48.7
Jun	14.5
Jul	89.6
Aug	113.6
Sep	71.7
Oct	23
Nov	14.1
Dec	9.6
